# Supplementary material for: Community-Scale Surveillance of SARS-CoV-2 and Influenza A Viruses in Wild Mammals, United States, 2022–2023
Source: Emerg Infect Dis. 2025 Aug;31(8):1625–9. doi: 10.3201/eid3108.241671 (PMC12309772; doi:10.3201/eid3108.241671)
Supplement: Appendix 1 — Data from community-scale surveillance of SARS-CoV-2 and influenza A viruses in wild mammals, United States. [file 24-1671-Techapp-s1.xlsx]

## Sheet: Appendix 1 Table 1
Article DOI: https://doi.org/10.3201/eid3108.241671
EID cannot ensure accessibility for supplementary materials supplied by authors. Readers who have difficulty accessing supplementary content should contact the authors for assistance.
Community-Scale Surveillance of SARS-CoV-2 and Influenza A Viruses in Wild Mammals, United States
Appendix 1
Appendix 1 Table 1. Summary of collection and diagnostic results for 1,172 samples from wildlife species across the United States during September 2022–November 2023
State	Species	# SCV2 PCR positive	# SCV2 PCR negative	# SCV2 seropositive	# SCV2 seronegative	IAV ELISA suspect or positive	IAV negative	Sampling type	Sampling begin date	Sampling end date
Alaska	American Marten	0	132	0	132	0	0	Opportunistic	2022-12-01	2023-04-13
Alaska	Arctic Fox	0	10	0	10	0	0	Opportunistic	2022-11-10	2023-05-23
Alaska	Black Bear	0	1	0	1	0	0	Opportunistic	2023-05-25	2023-05-25
Alaska	Brown Bear	0	2	0	2	0	0	Opportunistic	2022-09-06	2023-01-03
Alaska	Coyote	0	1	0	1	0	0	Opportunistic	2023-06-01	2023-06-01
Alaska	Gray Wolf	0	5	0	5	0	0	Opportunistic	2022-12-08	2023-05-25
Alaska	Lynx	0	1	0	1	0	0	Opportunistic	2023-04-10	2023-04-10
Alaska	Polar Bear	0	3	0	3	0	0	Opportunistic	2022-09-01	2023-01-17
Alaska	Red Fox	0	67	0	67	0	0	Opportunistic	2022-09-08	2023-05-08
Alaska	Wolverine	0	1	0	1	0	0	Opportunistic	2023-03-30	2023-03-30
Arizona	Coyote	0	6	0	6	0	0	Opportunistic	2022-12-13	2022-12-16
Arkansas	Bobcat	0	3	0	3	0	0	Opportunistic	2023-02-08	2023-02-13
California	Black Bear	0	18	0	18	0	0	Opportunistic	2023-05-19	2023-07-06
California	Deer Mouse	0	2	0	2	0	2	Intensive	2023-05-03	2023-05-04
California	Striped Skunk	0	4	0	4	0	4	Intensive	2023-05-03	2023-05-16
California	Virginia Opossum	0	1	0	1	0	1	Intensive	2023-05-05	2023-05-05
Iowa	American Mink	0	3	0	3	0	3	Intensive	2023-03-20	2023-03-22
Iowa	Badger	0	1	0	1	0	1	Intensive	2022-10-21	2022-10-21
Iowa	Bobcat	0	2	0	2	0	2	Intensive	2023-03-16	2023-03-17
Iowa	Eastern Cottontail Rabbit	0	1	0	1	0	1	Intensive	2023-03-23	2023-03-23
Iowa	Eastern Fox Squirrel	0	27	0	27	1	26	Intensive	2022-10-18	2023-03-24
Iowa	Eastern Gray Squirrel	0	1	0	1	0	1	Intensive	2022-10-25	2022-10-25
Iowa	Muskrat	0	14	0	14	0	14	Intensive	2022-10-25	2022-10-27
Iowa	Northern Short-tailed Shrew	0	1	0	1	0	1	Intensive	2022-10-26	2022-10-26
Iowa	Raccoon	0	195	0	195	23	171	Intensive	2022-10-18	2023-06-01
Iowa	River Otter	0	2	0	2	1	1	Intensive	2023-03-16	2023-03-17
Iowa	Striped Skunk	0	8	0	8	0	8	Intensive	2022-10-18	2023-03-23
Iowa	Virginia Opossum	0	79	0	79	2	77	Intensive	2022-10-18	2023-06-02
Iowa	White-footed Mouse	0	78	0	78	0	78	Intensive	2022-10-18	2022-10-27
Iowa	White-tailed Deer	0	40	10	30	0	14	Intensive	2022-12-03	2022-12-11
Kansas	Bobcat	0	8	0	8	0	0	Opportunistic	2023-02-08	2023-02-18
Kansas	Coyote	0	4	0	4	0	0	Opportunistic	2023-02-08	2023-02-13
Maine	American Fisher	0	1	0	1	0	1	Intensive	2023-05-23	2023-05-23
Maine	Coyote	0	2	0	2	0	2	Intensive	2023-05-27	2023-06-25
Maine	Eastern Chipmunk	0	7	0	7	0	7	Intensive	2023-05-24	2023-06-18
Maine	Raccoon	0	24	0	24	2	22	Intensive	2023-04-19	2023-06-22
Maine	Red Fox	0	7	0	7	0	7	Intensive	2023-04-21	2023-06-18
Maine	Virginia Opossum	0	8	0	8	1	7	Intensive	2023-04-19	2023-06-25
Maine	Woodchuck	0	1	0	1	0	1	Intensive	2023-06-22	2023-06-22
Maryland	Red Fox	0	9	0	9	0	0	Opportunistic	2023-02-08	2023-05-06
Massachusetts	American Fisher	0	1	0	1	0	0	Opportunistic	2023-10-26	2023-10-26
Massachusetts	Raccoon	0	71	0	71	0	0	Opportunistic	2023-10-18	2023-10-31
Michigan	Black Bear	0	1	0	1	0	0	Opportunistic	2023-03-18	2023-03-18
Minnesota	Gray Wolf	0	29	0	29	4	25	Intensive	2023-05-19	2023-06-20
Missouri	River Otter	0	9	0	9	0	0	Opportunistic	2023-01-28	2023-02-08
New York	Coyote	0	11	1	10	0	0	Opportunistic	2023-01-24	2023-02-04
New York	Red Fox	0	19	0	19	0	0	Opportunistic	2023-01-29	2023-11-03
North Carolina	River Otter	0	12	0	12	0	0	Opportunistic	2023-01-29	2023-02-09
North Dakota	American Mink	0	1	0	1	0	1	Intensive	2023-04-17	2023-04-17
North Dakota	Badger	0	1	0	1	0	1	Intensive	2023-05-11	2023-05-11
North Dakota	Raccoon	0	16	0	16	3	13	Intensive	2023-03-30	2023-05-18
North Dakota	Striped Skunk	0	6	0	7	0	7	Intensive	2023-04-27	2023-05-25
Ohio	American Mink	0	5	0	5	0	5	Intensive	2023-03-09	2023-03-10
Ohio	Beaver	0	3	0	3	0	3	Intensive	2023-03-09	2023-03-09
Ohio	Coyote	0	1	0	1	0	1	Intensive	2022-11-15	2022-11-15
Ohio	Deer Mouse	0	2	0	2	0	2	Intensive	2022-11-08	2022-11-08
Ohio	Eastern Chipmunk	0	2	0	2	0	2	Intensive	2023-05-31	2023-06-01
Ohio	Eastern Cottontail Rabbit	0	3	0	3	0	3	Intensive	2022-10-27	2022-11-17
Ohio	Eastern Fox Squirrel	0	5	0	5	0	5	Intensive	2022-10-18	2022-11-09
Ohio	Muskrat	0	25	1	24	0	25	Intensive	2022-10-28	2023-03-09
Ohio	Raccoon	0	27	0	27	9	18	Intensive	2022-10-18	2023-06-06
Ohio	Striped Skunk	0	1	0	1	0	1	Intensive	2023-04-07	2023-04-07
Ohio	Virginia Opossum	0	3	0	3	0	3	Intensive	2022-10-19	2022-11-10
Ohio	White-tailed Deer	1	2	0	3	0	3	Intensive	2022-10-26	2022-11-30
Ohio	Woodchuck	0	10	1	9	0	10	Intensive	2022-10-21	2023-05-30
Oregon	American Mink	0	1	0	1	0	1	Intensive	2023-05-09	2023-05-09
Oregon	CA Ground Squirrel	0	2	0	1	0	1	Intensive	2023-05-23	2023-05-24
Oregon	Camas Pocket Gopher	0	4	0	4	1	3	Intensive	2023-05-05	2023-05-05
Oregon	Muskrat	0	2	0	2	0	2	Intensive	2023-05-08	2023-05-19
Oregon	Nutria	2	39	0	41	0	41	Intensive	2023-04-04	2023-05-18
Oregon	Striped Skunk	0	3	0	3	0	3	Intensive	2023-05-03	2023-05-16
Oregon	Virginia Opossum	0	6	0	6	0	6	Intensive	2023-05-05	2023-05-18
Pennsylvania	American Mink	0	3	1	1	0	1	Intensive	2022-10-04	2022-11-25
Pennsylvania	Black Rat	0	1	0	1	0	1	Intensive	2022-10-05	2022-10-05
Pennsylvania	Deer Mouse	0	24	0	24	1	23	Intensive	2022-10-04	2022-11-25
Pennsylvania	Eastern Chipmunk	0	1	0	1	0	1	Intensive	2022-10-13	2022-10-13
Pennsylvania	Eastern Cottontail Rabbit	0	1	0	1	0	1	Intensive	2022-11-15	2022-11-15
Pennsylvania	Eastern Gray Squirrel	0	4	0	4	0	4	Intensive	2022-12-13	2022-12-15
Pennsylvania	House Mouse	0	3	0	3	0	3	Intensive	2022-10-05	2022-10-13
Pennsylvania	Northern Short-tailed Shrew	0	2	0	2	0	2	Intensive	2022-10-13	2022-10-14
Pennsylvania	Norway Rat	0	1	0	1	0	1	Intensive	2022-11-18	2022-11-18
Pennsylvania	Raccoon	0	9	0	9	0	9	Intensive	2022-10-07	2023-10-08
Pennsylvania	Striped Skunk	0	7	0	7	0	7	Intensive	2022-10-04	2023-10-08
Pennsylvania	Virginia Opossum	0	15	0	15	0	15	Intensive	2022-10-04	2023-10-06
Pennsylvania	White-tailed Deer	0	2	0	1	0	1	Intensive	2022-10-18	2022-10-19
Pennsylvania	Woodchuck	0	7	0	7	0	7	Intensive	2022-10-04	2023-05-11
Puerto Rico	Mongoose Species	0	2	0	2	0	0	Opportunistic	2023-05-17	2023-05-17
Puerto Rico	Rat (Species Unknown)	0	4	0	4	0	0	Opportunistic	2023-05-17	2023-05-17
Vermont	Raccoon	0	5	0	5	0	0	Opportunistic	2023-04-26	2023-05-10
Vermont	River Otter	0	1	0	1	0	0	Opportunistic	2023-04-21	2023-04-21
Vermont	Striped Skunk	0	2	0	2	0	0	Opportunistic	2023-04-26	2023-05-10
Wisconsin	Black Bear	0	5	0	5	0	0	Opportunistic	2023-03-04	2023-03-05

## Sheet: Appendix 1 Table 2
Appendix 1 Table 2. Critical threshold values for samples tested for SARS-CoV-2 virus via quantitative reverse transcription-PCR
State	Species	Criticial threshold test 1	Critical threshold test 2	Sampling type (intensive or opportunistic)
Ohio	White-tailed deer	33.82	33.1	Intensive
Oregon	Nutria	37.26	42.41	Intensive
Oregon	Nutria	34.2	36.58	Intensive

## Sheet: Appendix 1 Table 3
Appendix 1 Table 3. Average percent inhibition values for samples tested for neutralizing antibodies to SARS-CoV-2 via surrogate virus neutralization testing
Species	State	Average Percent Inhibition
American Fisher	Maine	9.07841
American Fisher	Massachusetts	14.7544
American Marten	Alaska	1.54316
American Marten	Alaska	4.92735
American Marten	Alaska	3.27607
American Marten	Alaska	4.4035
American Marten	Alaska	6.80471
American Marten	Alaska	7.41519
American Marten	Alaska	9.94556
American Marten	Alaska	10.1617
American Marten	Alaska	9.3957
American Marten	Alaska	12.6829
American Marten	Alaska	7.79431
American Marten	Alaska	7.61909
American Marten	Alaska	9.57657
American Marten	Alaska	6.13899
American Marten	Alaska	17.025
American Marten	Alaska	6.39691
American Marten	Alaska	7.60979
American Marten	Alaska	7.50038
American Marten	Alaska	7.54223
American Marten	Alaska	5.25614
American Marten	Alaska	8.07367
American Marten	Alaska	5.70464
American Marten	Alaska	6.80512
American Marten	Alaska	6.3165
American Marten	Alaska	1.44611
American Marten	Alaska	5.28825
American Marten	Alaska	3.92538
American Marten	Alaska	7.81557
American Marten	Alaska	6.89579
American Marten	Alaska	11.3307
American Marten	Alaska	7.86983
American Marten	Alaska	5.22244
American Marten	Alaska	6.35399
American Marten	Alaska	6.69521
American Marten	Alaska	2.76922
American Marten	Alaska	9.05089
American Marten	Alaska	7.67899
American Marten	Alaska	6.01154
American Marten	Alaska	7.13531
American Marten	Alaska	12.2567
American Marten	Alaska	11.4112
American Marten	Alaska	10.1508
American Marten	Alaska	11.7024
American Marten	Alaska	14.8303
American Marten	Alaska	16.3328
American Marten	Alaska	13.8713
American Marten	Alaska	11.893
American Marten	Alaska	8.44937
American Marten	Alaska	9.85826
American Marten	Alaska	10.6011
American Marten	Alaska	7.05987
American Marten	Alaska	12.224
American Marten	Alaska	10.6517
American Marten	Alaska	14.6166
American Marten	Alaska	10.5118
American Marten	Alaska	16.5576
American Marten	Alaska	15.5297
American Marten	Alaska	16.025
American Marten	Alaska	12.3356
American Marten	Alaska	11.5574
American Marten	Alaska	8.8246
American Marten	Alaska	9.13089
American Marten	Alaska	8.80925
American Marten	Alaska	2.47051
American Marten	Alaska	8.90855
American Marten	Alaska	8.90848
American Marten	Alaska	9.90449
American Marten	Alaska	7.32899
American Marten	Alaska	5.04094
American Marten	Alaska	7.17927
American Marten	Alaska	8.79172
American Marten	Alaska	9.64386
American Marten	Alaska	8.83159
American Marten	Alaska	10.6211
American Marten	Alaska	8.38327
American Marten	Alaska	11.5972
American Marten	Alaska	8.09406
American Marten	Alaska	8.476
American Marten	Alaska	14.5291
American Marten	Alaska	11.2611
American Marten	Alaska	6.80349
American Marten	Alaska	2.7024
American Marten	Alaska	3.5855
American Marten	Alaska	12.1279
American Marten	Alaska	3.19669
American Marten	Alaska	5.97647
American Marten	Alaska	7.06308
American Marten	Alaska	5.99017
American Marten	Alaska	9.27119
American Marten	Alaska	2.82479
American Marten	Alaska	4.20488
American Marten	Alaska	11.7327
American Marten	Alaska	9.03414
American Marten	Alaska	12.0967
American Marten	Alaska	8.28998
American Marten	Alaska	10.1952
American Marten	Alaska	9.8521
American Marten	Alaska	8.56213
American Marten	Alaska	8.7629
American Marten	Alaska	7.70682
American Marten	Alaska	8.56604
American Marten	Alaska	-3.26964
American Marten	Alaska	-7.85442
American Marten	Alaska	9.4223
American Marten	Alaska	-1.40461
American Marten	Alaska	-0.640296
American Marten	Alaska	-6.82307
American Marten	Alaska	10.7675
American Marten	Alaska	10.9508
American Marten	Alaska	1.54891
American Marten	Alaska	7.17468
American Marten	Alaska	3.78443
American Marten	Alaska	7.75422
American Marten	Alaska	4.1223
American Marten	Alaska	3.82828
American Marten	Alaska	1.05687
American Marten	Alaska	5.93514
American Marten	Alaska	6.58523
American Marten	Alaska	8.54858
American Marten	Alaska	9.14223
American Marten	Alaska	11.5341
American Marten	Alaska	5.91811
American Marten	Alaska	1.40663
American Marten	Alaska	7.21977
American Marten	Alaska	9.47536
American Marten	Alaska	5.64944
American Marten	Alaska	6.70096
American Marten	Alaska	6.44433
American Marten	Alaska	8.68015
American Marten	Alaska	12.2925
American Marten	Alaska	11.9957
American Marten	Alaska	12.4349
American Mink	Iowa	4.75964
American Mink	Iowa	4.99844
American Mink	Iowa	9.79219
American Mink	North Dakota	5.76397
American Mink	Ohio	15.6705
American Mink	Ohio	9.0391
American Mink	Ohio	8.08931
American Mink	Ohio	10.5498
American Mink	Ohio	12.125
American Mink	Oregon	1.3102
American Mink	Pennsylvania	96.8917
American Mink	Pennsylvania	4.19511
Arctic Fox	Alaska	5.25746
Arctic Fox	Alaska	2.31267
Arctic Fox	Alaska	2.93325
Arctic Fox	Alaska	-2.27966
Arctic Fox	Alaska	-0.740534
Arctic Fox	Alaska	1.35636
Arctic Fox	Alaska	3.51586
Arctic Fox	Alaska	3.80104
Arctic Fox	Alaska	9.41093
Arctic Fox	Alaska	1.30945
Badger	Iowa	7.09914
Badger	North Dakota	8.17929
Beaver	Ohio	11.1803
Beaver	Ohio	14.7412
Beaver	Ohio	10.9739
Black Bear	Alaska	8.59153
Black Bear	California	10.679
Black Bear	California	12.644
Black Bear	California	9.24905
Black Bear	California	-0.0958422
Black Bear	California	2.77765
Black Bear	California	-1.68634
Black Bear	California	8.86575
Black Bear	California	2.00726
Black Bear	California	4.56799
Black Bear	California	8.73741
Black Bear	California	10.9952
Black Bear	California	9.77363
Black Bear	California	9.01321
Black Bear	California	10.3834
Black Bear	California	12.2386
Black Bear	California	1.4867
Black Bear	California	10.8653
Black Bear	California	11.5602
Black Bear	Michigan	4.88492
Black Bear	Wisconsin	9.66228
Black Bear	Wisconsin	7.90623
Black Bear	Wisconsin	6.95632
Black Bear	Wisconsin	7.40208
Black Bear	Wisconsin	7.83304
Black Rat	Pennsylvania	3.29061
Bobcat	Arkansas	12.6735
Bobcat	Arkansas	10.3686
Bobcat	Arkansas	10.1776
Bobcat	Iowa	5.56111
Bobcat	Iowa	2.01077
Bobcat	Kansas	9.50869
Bobcat	Kansas	5.73926
Bobcat	Kansas	8.82114
Bobcat	Kansas	1.00311
Bobcat	Kansas	5.04848
Bobcat	Kansas	5.61406
Bobcat	Kansas	8.23202
Bobcat	Kansas	7.29867
Brown Bear	Alaska	16.0342
Brown Bear	Alaska	21.5532
CA Ground Squirrel	Oregon	8.02331
Camas Pocket Gopher	Oregon	0.45356
Camas Pocket Gopher	Oregon	2.96341
Camas Pocket Gopher	Oregon	1.20331
Camas Pocket Gopher	Oregon	4.68736
Coyote	Alaska	11.3421
Coyote	Arizona	5.32652
Coyote	Arizona	4.34909
Coyote	Arizona	7.0389
Coyote	Arizona	9.22859
Coyote	Arizona	11.7054
Coyote	Arizona	11.7835
Coyote	Kansas	10.1067
Coyote	Kansas	9.26871
Coyote	Kansas	10.0295
Coyote	Kansas	6.73909
Coyote	Maine	5.21736
Coyote	Maine	13.771
Coyote	New York	4.12466
Coyote	New York	78.0625
Coyote	New York	6.0775
Coyote	New York	4.62252
Coyote	New York	5.08419
Coyote	New York	0.403749
Coyote	New York	8.88696
Coyote	New York	5.10415
Coyote	New York	5.39568
Coyote	New York	5.12395
Coyote	New York	4.74916
Coyote	Ohio	11.0673
Deer Mouse	California	8.65582
Deer Mouse	California	10.0395
Deer Mouse	Ohio	7.63686
Deer Mouse	Ohio	10.1928
Deer Mouse	Pennsylvania	-1.25507
Deer Mouse	Pennsylvania	-0.964935
Deer Mouse	Pennsylvania	-1.32251
Deer Mouse	Pennsylvania	-0.137705
Deer Mouse	Pennsylvania	-2.22863
Deer Mouse	Pennsylvania	-0.447909
Deer Mouse	Pennsylvania	8.37044
Deer Mouse	Pennsylvania	9.54016
Deer Mouse	Pennsylvania	7.42034
Deer Mouse	Pennsylvania	9.91425
Deer Mouse	Pennsylvania	14.1283
Deer Mouse	Pennsylvania	10.9019
Deer Mouse	Pennsylvania	13.0761
Deer Mouse	Pennsylvania	5.36837
Deer Mouse	Pennsylvania	2.42886
Deer Mouse	Pennsylvania	2.75594
Deer Mouse	Pennsylvania	6.12751
Deer Mouse	Pennsylvania	6.0051
Deer Mouse	Pennsylvania	9.1923
Deer Mouse	Pennsylvania	0.919254
Deer Mouse	Pennsylvania	3.48241
Deer Mouse	Pennsylvania	1.50926
Deer Mouse	Pennsylvania	1.7935
Deer Mouse	Pennsylvania	2.55731
Eastern Chipmunk	Maine	9.3117
Eastern Chipmunk	Maine	13.3351
Eastern Chipmunk	Maine	12.1674
Eastern Chipmunk	Maine	11.7034
Eastern Chipmunk	Maine	6.82725
Eastern Chipmunk	Maine	7.21944
Eastern Chipmunk	Maine	11.0575
Eastern Chipmunk	Ohio	12.5388
Eastern Chipmunk	Ohio	12.8612
Eastern Chipmunk	Pennsylvania	1.6256
Eastern Cottontail Rabbit	Iowa	8.56757
Eastern Cottontail Rabbit	Ohio	11.7137
Eastern Cottontail Rabbit	Ohio	11.5731
Eastern Cottontail Rabbit	Ohio	10.145
Eastern Cottontail Rabbit	Pennsylvania	1.34569
Eastern Fox Squirrel	Iowa	15.5096
Eastern Fox Squirrel	Iowa	16.9338
Eastern Fox Squirrel	Iowa	23.8298
Eastern Fox Squirrel	Iowa	14.3679
Eastern Fox Squirrel	Iowa	7.40499
Eastern Fox Squirrel	Iowa	9.32653
Eastern Fox Squirrel	Iowa	12.3351
Eastern Fox Squirrel	Iowa	12.4557
Eastern Fox Squirrel	Iowa	3.50264
Eastern Fox Squirrel	Iowa	2.40127
Eastern Fox Squirrel	Iowa	8.3144
Eastern Fox Squirrel	Iowa	-3.19644
Eastern Fox Squirrel	Iowa	1.62383
Eastern Fox Squirrel	Iowa	8.3451
Eastern Fox Squirrel	Iowa	3.98188
Eastern Fox Squirrel	Iowa	4.21985
Eastern Fox Squirrel	Iowa	10.9045
Eastern Fox Squirrel	Iowa	10.2508
Eastern Fox Squirrel	Iowa	12.0999
Eastern Fox Squirrel	Iowa	10.2523
Eastern Fox Squirrel	Iowa	10.4979
Eastern Fox Squirrel	Iowa	9.68643
Eastern Fox Squirrel	Iowa	6.39374
Eastern Fox Squirrel	Iowa	-0.810782
Eastern Fox Squirrel	Iowa	5.37764
Eastern Fox Squirrel	Iowa	5.94612
Eastern Fox Squirrel	Iowa	10.2682
Eastern Fox Squirrel	Ohio	5.06771
Eastern Fox Squirrel	Ohio	10.387
Eastern Fox Squirrel	Ohio	13.8206
Eastern Fox Squirrel	Ohio	12.7289
Eastern Fox Squirrel	Ohio	12.7064
Eastern Gray Squirrel	Iowa	12.4715
Eastern Gray Squirrel	Pennsylvania	11.0911
Eastern Gray Squirrel	Pennsylvania	12.8011
Eastern Gray Squirrel	Pennsylvania	10.4544
Eastern Gray Squirrel	Pennsylvania	13.0339
Gray Wolf	Alaska	-0.399984
Gray Wolf	Alaska	8.26603
Gray Wolf	Alaska	4.16656
Gray Wolf	Alaska	10.661
Gray Wolf	Alaska	4.22575
Gray Wolf	Minnesota	12.9667
Gray Wolf	Minnesota	9.76029
Gray Wolf	Minnesota	8.98381
Gray Wolf	Minnesota	10.7182
Gray Wolf	Minnesota	13.183
Gray Wolf	Minnesota	12.8346
Gray Wolf	Minnesota	11.7451
Gray Wolf	Minnesota	9.9718
Gray Wolf	Minnesota	12.3141
Gray Wolf	Minnesota	7.36449
Gray Wolf	Minnesota	5.20138
Gray Wolf	Minnesota	7.21446
Gray Wolf	Minnesota	14.0644
Gray Wolf	Minnesota	12.5126
Gray Wolf	Minnesota	10.7525
Gray Wolf	Minnesota	11.4898
Gray Wolf	Minnesota	12.4275
Gray Wolf	Minnesota	6.27827
Gray Wolf	Minnesota	3.05483
Gray Wolf	Minnesota	0.406459
Gray Wolf	Minnesota	9.0168
Gray Wolf	Minnesota	11.6707
Gray Wolf	Minnesota	10.1893
Gray Wolf	Minnesota	8.03659
Gray Wolf	Minnesota	5.15795
Gray Wolf	Minnesota	7.88714
Gray Wolf	Minnesota	6.47742
Gray Wolf	Minnesota	12.5626
Gray Wolf	Minnesota	13.2027
House Mouse	Pennsylvania	2.77959
House Mouse	Pennsylvania	3.51301
House Mouse	Pennsylvania	3.45786
Lynx	Alaska	12.4192
Mongoose Species	Puerto Rico	7.67544
Mongoose Species	Puerto Rico	9.79616
Muskrat	Iowa	10.8324
Muskrat	Iowa	10.3817
Muskrat	Iowa	7.87769
Muskrat	Iowa	3.68542
Muskrat	Iowa	4.29535
Muskrat	Iowa	3.84397
Muskrat	Iowa	5.33224
Muskrat	Iowa	1.80573
Muskrat	Iowa	6.60291
Muskrat	Iowa	5.49042
Muskrat	Iowa	4.98709
Muskrat	Iowa	4.85216
Muskrat	Iowa	4.08658
Muskrat	Iowa	3.8729
Muskrat	Ohio	12.6696
Muskrat	Ohio	10.2014
Muskrat	Ohio	10.1745
Muskrat	Ohio	15.2513
Muskrat	Ohio	11.412
Muskrat	Ohio	14.1518
Muskrat	Ohio	11.4859
Muskrat	Ohio	14.5895
Muskrat	Ohio	11.9125
Muskrat	Ohio	12.5019
Muskrat	Ohio	34.7862
Muskrat	Ohio	12.2681
Muskrat	Ohio	12.9368
Muskrat	Ohio	10.5728
Muskrat	Ohio	10.396
Muskrat	Ohio	12.1916
Muskrat	Ohio	13.4827
Muskrat	Ohio	18.5107
Muskrat	Ohio	10.2769
Muskrat	Ohio	8.42669
Muskrat	Ohio	16.8247
Muskrat	Ohio	11.9571
Muskrat	Ohio	10.483
Muskrat	Ohio	13.201
Muskrat	Ohio	11.4075
Muskrat	Oregon	3.5054
Muskrat	Oregon	8.26116
Northern Short-tailed Shrew	Iowa	7.37297
Northern Short-tailed Shrew	Pennsylvania	-0.496019
Northern Short-tailed Shrew	Pennsylvania	-3.5687
Norway Rat	Pennsylvania	5.61682
Nutria	Oregon	13.8038
Nutria	Oregon	11.8759
Nutria	Oregon	12.7804
Nutria	Oregon	12.2874
Nutria	Oregon	10.6785
Nutria	Oregon	8.44574
Nutria	Oregon	13.5438
Nutria	Oregon	6.73056
Nutria	Oregon	5.98125
Nutria	Oregon	4.18186
Nutria	Oregon	2.17786
Nutria	Oregon	0.727571
Nutria	Oregon	2.09457
Nutria	Oregon	4.22386
Nutria	Oregon	4.23533
Nutria	Oregon	4.46232
Nutria	Oregon	16.6184
Nutria	Oregon	5.68933
Nutria	Oregon	4.34993
Nutria	Oregon	7.4823
Nutria	Oregon	2.64078
Nutria	Oregon	2.46508
Nutria	Oregon	3.30771
Nutria	Oregon	2.07079
Nutria	Oregon	2.07378
Nutria	Oregon	1.62788
Nutria	Oregon	4.08587
Nutria	Oregon	5.35208
Nutria	Oregon	4.03252
Nutria	Oregon	3.18223
Nutria	Oregon	5.03238
Nutria	Oregon	3.12227
Nutria	Oregon	5.5339
Nutria	Oregon	2.30009
Nutria	Oregon	3.66838
Nutria	Oregon	2.88912
Nutria	Oregon	4.46123
Nutria	Oregon	7.82795
Nutria	Oregon	4.00256
Nutria	Oregon	13.4789
Nutria	Oregon	7.26726
Polar Bear	Alaska	-1.63321
Polar Bear	Alaska	-3.47764
Polar Bear	Alaska	5.93562
Raccoon	Iowa	19.0257
Raccoon	Iowa	3.83683
Raccoon	Iowa	-1.14856
Raccoon	Iowa	6.38698
Raccoon	Iowa	10.4987
Raccoon	Iowa	13
Raccoon	Iowa	12.1062
Raccoon	Iowa	15.7717
Raccoon	Iowa	18.6604
Raccoon	Iowa	14.8551
Raccoon	Iowa	14.7201
Raccoon	Iowa	12.7698
Raccoon	Iowa	11.0684
Raccoon	Iowa	7.00167
Raccoon	Iowa	0.062748
Raccoon	Iowa	4.6576
Raccoon	Iowa	9.79423
Raccoon	Iowa	19.0338
Raccoon	Iowa	15.0616
Raccoon	Iowa	18.3249
Raccoon	Iowa	7.90796
Raccoon	Iowa	19.2372
Raccoon	Iowa	11.6738
Raccoon	Iowa	12.1813
Raccoon	Iowa	15.6182
Raccoon	Iowa	15.1348
Raccoon	Iowa	9.57218
Raccoon	Iowa	10.1038
Raccoon	Iowa	2.9989
Raccoon	Iowa	1.3096
Raccoon	Iowa	7.06421
Raccoon	Iowa	-2.80678
Raccoon	Iowa	9.89426
Raccoon	Iowa	10.4444
Raccoon	Iowa	9.24264
Raccoon	Iowa	5.14498
Raccoon	Iowa	20.737
Raccoon	Iowa	9.84035
Raccoon	Iowa	11.2175
Raccoon	Iowa	10.775
Raccoon	Iowa	1.35216
Raccoon	Iowa	9.46896
Raccoon	Iowa	15.0775
Raccoon	Iowa	9.77135
Raccoon	Iowa	11.3878
Raccoon	Iowa	8.82362
Raccoon	Iowa	6.793
Raccoon	Iowa	6.02471
Raccoon	Iowa	4.18659
Raccoon	Iowa	4.16738
Raccoon	Iowa	5.66946
Raccoon	Iowa	0.0510988
Raccoon	Iowa	1.97604
Raccoon	Iowa	-2.32228
Raccoon	Iowa	7.62667
Raccoon	Iowa	9.75231
Raccoon	Iowa	9.35985
Raccoon	Iowa	11.5858
Raccoon	Iowa	1.71664
Raccoon	Iowa	9.04424
Raccoon	Iowa	10.0003
Raccoon	Iowa	6.91977
Raccoon	Iowa	10.1693
Raccoon	Iowa	6.28886
Raccoon	Iowa	5.67721
Raccoon	Iowa	12.6527
Raccoon	Iowa	2.65712
Raccoon	Iowa	5.5934
Raccoon	Iowa	5.10447
Raccoon	Iowa	10.2183
Raccoon	Iowa	5.1018
Raccoon	Iowa	4.7171
Raccoon	Iowa	5.27626
Raccoon	Iowa	7.64279
Raccoon	Iowa	12.353
Raccoon	Iowa	13.0754
Raccoon	Iowa	11.1751
Raccoon	Iowa	11.2252
Raccoon	Iowa	10.3485
Raccoon	Iowa	9.68941
Raccoon	Iowa	5.00901
Raccoon	Iowa	2.06215
Raccoon	Iowa	2.66197
Raccoon	Iowa	13.241
Raccoon	Iowa	12.8445
Raccoon	Iowa	8.95426
Raccoon	Iowa	9.29225
Raccoon	Iowa	7.49025
Raccoon	Iowa	13.6999
Raccoon	Iowa	6.8968
Raccoon	Iowa	9.47219
Raccoon	Iowa	7.83636
Raccoon	Iowa	11.8834
Raccoon	Iowa	9.92875
Raccoon	Iowa	9.89233
Raccoon	Iowa	17.6733
Raccoon	Iowa	10.3999
Raccoon	Iowa	9.04566
Raccoon	Iowa	9.98457
Raccoon	Iowa	10.7356
Raccoon	Iowa	5.8839
Raccoon	Iowa	9.91559
Raccoon	Iowa	7.28647
Raccoon	Iowa	8.56506
Raccoon	Iowa	6.50877
Raccoon	Iowa	2.86262
Raccoon	Iowa	2.19094
Raccoon	Iowa	9.11794
Raccoon	Iowa	2.50078
Raccoon	Iowa	1.61467
Raccoon	Iowa	12.0167
Raccoon	Iowa	7.58779
Raccoon	Iowa	10.7651
Raccoon	Iowa	10.9426
Raccoon	Iowa	9.92947
Raccoon	Iowa	9.36055
Raccoon	Iowa	12.5672
Raccoon	Iowa	12.0528
Raccoon	Iowa	7.51127
Raccoon	Iowa	11.7565
Raccoon	Iowa	22.7253
Raccoon	Iowa	9.78235
Raccoon	Iowa	3.93809
Raccoon	Iowa	4.62808
Raccoon	Iowa	10.0504
Raccoon	Iowa	8.92238
Raccoon	Iowa	11.8953
Raccoon	Iowa	12.4849
Raccoon	Iowa	12.79
Raccoon	Iowa	18.9889
Raccoon	Iowa	9.33772
Raccoon	Iowa	14.9417
Raccoon	Iowa	8.11139
Raccoon	Iowa	10.8157
Raccoon	Iowa	16.1697
Raccoon	Iowa	7.94507
Raccoon	Iowa	9.8922
Raccoon	Iowa	8.40484
Raccoon	Iowa	9.97463
Raccoon	Iowa	7.05359
Raccoon	Iowa	7.32825
Raccoon	Iowa	11.8834
Raccoon	Iowa	11.1513
Raccoon	Iowa	10.5481
Raccoon	Iowa	12.0694
Raccoon	Iowa	10.2697
Raccoon	Iowa	15.6392
Raccoon	Iowa	-2.99005
Raccoon	Iowa	4.02353
Raccoon	Iowa	13.4361
Raccoon	Iowa	9.56395
Raccoon	Iowa	3.89486
Raccoon	Iowa	0.657655
Raccoon	Iowa	3.02192
Raccoon	Iowa	9.07279
Raccoon	Iowa	7.30758
Raccoon	Iowa	12.8503
Raccoon	Iowa	2.90843
Raccoon	Iowa	3.14644
Raccoon	Iowa	3.77165
Raccoon	Iowa	4.16915
Raccoon	Iowa	1.79101
Raccoon	Iowa	4.38573
Raccoon	Iowa	3.65935
Raccoon	Iowa	4.7915
Raccoon	Iowa	6.77578
Raccoon	Iowa	2.05749
Raccoon	Iowa	-0.160454
Raccoon	Iowa	-3.51889
Raccoon	Iowa	1.30498
Raccoon	Iowa	1.147
Raccoon	Iowa	4.08065
Raccoon	Iowa	1.23038
Raccoon	Iowa	4.81592
Raccoon	Iowa	3.64898
Raccoon	Iowa	4.84044
Raccoon	Iowa	0.701278
Raccoon	Iowa	1.43049
Raccoon	Iowa	-0.370859
Raccoon	Iowa	0.528416
Raccoon	Iowa	-1.62928
Raccoon	Iowa	-0.0796012
Raccoon	Iowa	1.13276
Raccoon	Iowa	4.06372
Raccoon	Iowa	-0.0135532
Raccoon	Iowa	4.8153
Raccoon	Iowa	3.65057
Raccoon	Iowa	-12.0334
Raccoon	Iowa	1.99517
Raccoon	Iowa	7.03649
Raccoon	Iowa	6.55673
Raccoon	Iowa	11.7066
Raccoon	Iowa	4.93994
Raccoon	Iowa	2.39791
Raccoon	Iowa	3.65734
Raccoon	Maine	4.52432
Raccoon	Maine	10.9081
Raccoon	Maine	9.38013
Raccoon	Maine	8.68806
Raccoon	Maine	8.03107
Raccoon	Maine	7.28606
Raccoon	Maine	7.35156
Raccoon	Maine	8.79977
Raccoon	Maine	9.76797
Raccoon	Maine	4.71759
Raccoon	Maine	3.63592
Raccoon	Maine	11.7139
Raccoon	Maine	11.4273
Raccoon	Maine	8.74544
Raccoon	Maine	15.3429
Raccoon	Maine	9.24215
Raccoon	Maine	6.62066
Raccoon	Maine	12.6028
Raccoon	Maine	10.7717
Raccoon	Maine	13.7686
Raccoon	Maine	13.3026
Raccoon	Maine	10.0875
Raccoon	Maine	4.62275
Raccoon	Maine	14.5366
Raccoon	Massachusetts	13.1909
Raccoon	Massachusetts	12.2815
Raccoon	Massachusetts	11.8403
Raccoon	Massachusetts	10.3919
Raccoon	Massachusetts	14.2309
Raccoon	Massachusetts	10.6316
Raccoon	Massachusetts	10.0082
Raccoon	Massachusetts	9.47363
Raccoon	Massachusetts	12.1421
Raccoon	Massachusetts	9.50713
Raccoon	Massachusetts	15.2932
Raccoon	Massachusetts	10.9638
Raccoon	Massachusetts	13.7433
Raccoon	Massachusetts	10.2905
Raccoon	Massachusetts	10.1556
Raccoon	Massachusetts	14.3933
Raccoon	Massachusetts	15.5445
Raccoon	Massachusetts	11.8829
Raccoon	Massachusetts	13.3958
Raccoon	Massachusetts	15.2794
Raccoon	Massachusetts	10.9716
Raccoon	Massachusetts	10.0466
Raccoon	Massachusetts	12.0271
Raccoon	Massachusetts	11.6537
Raccoon	Massachusetts	13.9587
Raccoon	Massachusetts	10.6545
Raccoon	Massachusetts	14.9877
Raccoon	Massachusetts	10.139
Raccoon	Massachusetts	10.9116
Raccoon	Massachusetts	13.0851
Raccoon	Massachusetts	11.7126
Raccoon	Massachusetts	12.5548
Raccoon	Massachusetts	19.8334
Raccoon	Massachusetts	14.666
Raccoon	Massachusetts	9.9181
Raccoon	Massachusetts	11.8545
Raccoon	Massachusetts	13.8096
Raccoon	Massachusetts	11.7964
Raccoon	Massachusetts	13.0658
Raccoon	Massachusetts	14.2254
Raccoon	Massachusetts	12.4747
Raccoon	Massachusetts	12.8239
Raccoon	Massachusetts	14.3365
Raccoon	Massachusetts	16.6546
Raccoon	Massachusetts	15.4921
Raccoon	Massachusetts	13.8993
Raccoon	Massachusetts	12.8532
Raccoon	Massachusetts	11.9962
Raccoon	Massachusetts	15.1684
Raccoon	Massachusetts	15.4034
Raccoon	Massachusetts	18.4764
Raccoon	Massachusetts	16.0224
Raccoon	Massachusetts	19.5195
Raccoon	Massachusetts	15.211
Raccoon	Massachusetts	14.0132
Raccoon	Massachusetts	13.7922
Raccoon	Massachusetts	12.7475
Raccoon	Massachusetts	16.0342
Raccoon	Massachusetts	21.5532
Raccoon	Massachusetts	11.5738
Raccoon	Massachusetts	2.8702
Raccoon	Massachusetts	15.6069
Raccoon	Massachusetts	14.6913
Raccoon	Massachusetts	15.5255
Raccoon	Massachusetts	15.5814
Raccoon	Massachusetts	14.3608
Raccoon	Massachusetts	16.2879
Raccoon	Massachusetts	15.0219
Raccoon	Massachusetts	10.662
Raccoon	Massachusetts	10.9978
Raccoon	Massachusetts	16.9773
Raccoon	North Dakota	6.56674
Raccoon	North Dakota	7.00481
Raccoon	North Dakota	8.74919
Raccoon	North Dakota	8.09126
Raccoon	North Dakota	15.2669
Raccoon	North Dakota	11.2309
Raccoon	North Dakota	8.43723
Raccoon	North Dakota	7.61161
Raccoon	North Dakota	7.64707
Raccoon	North Dakota	9.34808
Raccoon	North Dakota	4.09374
Raccoon	North Dakota	8.63804
Raccoon	North Dakota	2.28398
Raccoon	North Dakota	5.76728
Raccoon	North Dakota	0.194845
Raccoon	North Dakota	8.60199
Raccoon	Ohio	7.18774
Raccoon	Ohio	3.86698
Raccoon	Ohio	7.27356
Raccoon	Ohio	7.66625
Raccoon	Ohio	13.4715
Raccoon	Ohio	14.8152
Raccoon	Ohio	13.5682
Raccoon	Ohio	10.5251
Raccoon	Ohio	13.2752
Raccoon	Ohio	9.77395
Raccoon	Ohio	15.1629
Raccoon	Ohio	14.3606
Raccoon	Ohio	14.7781
Raccoon	Ohio	12.0223
Raccoon	Ohio	5.66883
Raccoon	Ohio	8.22897
Raccoon	Ohio	13.5431
Raccoon	Ohio	15.1436
Raccoon	Ohio	13.6389
Raccoon	Ohio	15.0909
Raccoon	Ohio	11.4801
Raccoon	Ohio	13.7017
Raccoon	Ohio	13.406
Raccoon	Ohio	13.4222
Raccoon	Ohio	10.4638
Raccoon	Ohio	10.8264
Raccoon	Ohio	10.7775
Raccoon	Pennsylvania	1.54755
Raccoon	Pennsylvania	0.972105
Raccoon	Pennsylvania	3.50521
Raccoon	Pennsylvania	-0.494184
Raccoon	Pennsylvania	4.42473
Raccoon	Pennsylvania	3.49433
Raccoon	Pennsylvania	1.73013
Raccoon	Pennsylvania	4.06563
Raccoon	Pennsylvania	8.11994
Raccoon	Vermont	9.5482
Raccoon	Vermont	7.75788
Raccoon	Vermont	5.27123
Raccoon	Vermont	1.95962
Raccoon	Vermont	4.46041
Rat (Species Unknown)	Puerto Rico	9.08363
Rat (Species Unknown)	Puerto Rico	4.83199
Rat (Species Unknown)	Puerto Rico	7.70415
Rat (Species Unknown)	Puerto Rico	3.21136
Red Fox	Alaska	7.75971
Red Fox	Alaska	4.89471
Red Fox	Alaska	3.62971
Red Fox	Alaska	6.86074
Red Fox	Alaska	8.01073
Red Fox	Alaska	7.93205
Red Fox	Alaska	3.07857
Red Fox	Alaska	3.83052
Red Fox	Alaska	2.64573
Red Fox	Alaska	0.411265
Red Fox	Alaska	2.9909
Red Fox	Alaska	3.00007
Red Fox	Alaska	4.31993
Red Fox	Alaska	4.72403
Red Fox	Alaska	1.52752
Red Fox	Alaska	9.83026
Red Fox	Alaska	9.03163
Red Fox	Alaska	6.77527
Red Fox	Alaska	5.97192
Red Fox	Alaska	-0.448043
Red Fox	Alaska	6.30402
Red Fox	Alaska	0.562742
Red Fox	Alaska	7.1446
Red Fox	Alaska	13.4674
Red Fox	Alaska	7.56811
Red Fox	Alaska	9.42524
Red Fox	Alaska	2.2803
Red Fox	Alaska	9.09024
Red Fox	Alaska	6.70221
Red Fox	Alaska	10.2834
Red Fox	Alaska	7.52923
Red Fox	Alaska	9.19169
Red Fox	Alaska	11.5236
Red Fox	Alaska	13.1046
Red Fox	Alaska	13.7319
Red Fox	Alaska	11.6424
Red Fox	Alaska	10.8158
Red Fox	Alaska	13.1286
Red Fox	Alaska	8.05907
Red Fox	Alaska	9.94631
Red Fox	Alaska	13.9311
Red Fox	Alaska	5.3197
Red Fox	Alaska	11.6423
Red Fox	Alaska	10.3018
Red Fox	Alaska	10.4188
Red Fox	Alaska	11.0524
Red Fox	Alaska	10.354
Red Fox	Alaska	6.89922
Red Fox	Alaska	9.60906
Red Fox	Alaska	3.13714
Red Fox	Alaska	8.50407
Red Fox	Alaska	10.4866
Red Fox	Alaska	9.07731
Red Fox	Alaska	9.50665
Red Fox	Alaska	11.8147
Red Fox	Alaska	6.84165
Red Fox	Alaska	8.86665
Red Fox	Alaska	13.596
Red Fox	Alaska	4.27873
Red Fox	Alaska	6.04827
Red Fox	Alaska	8.60335
Red Fox	Alaska	8.29252
Red Fox	Alaska	12.81
Red Fox	Alaska	4.68494
Red Fox	Alaska	7.86273
Red Fox	Alaska	3.01973
Red Fox	Alaska	2.45391
Red Fox	Maine	13.4725
Red Fox	Maine	6.20283
Red Fox	Maine	4.87147
Red Fox	Maine	4.83611
Red Fox	Maine	2.07268
Red Fox	Maine	8.15513
Red Fox	Maine	7.66592
Red Fox	Maryland	10.7289
Red Fox	Maryland	8.17413
Red Fox	Maryland	5.75586
Red Fox	Maryland	5.53692
Red Fox	Maryland	6.30775
Red Fox	Maryland	11.9096
Red Fox	Maryland	10.2392
Red Fox	Maryland	11.208
Red Fox	Maryland	8.20108
Red Fox	New York	6.65903
Red Fox	New York	9.36781
Red Fox	New York	2.85259
Red Fox	New York	7.11403
Red Fox	New York	7.22468
Red Fox	New York	12.0406
Red Fox	New York	10.253
Red Fox	New York	9.35318
Red Fox	New York	8.03885
Red Fox	New York	14.2187
Red Fox	New York	16.012
Red Fox	New York	13.042
Red Fox	New York	14.5963
Red Fox	New York	12.601
Red Fox	New York	12.6053
Red Fox	New York	13.4002
Red Fox	New York	13.3948
Red Fox	New York	13.8921
Red Fox	New York	7.34106
River Otter	Iowa	3.52934
River Otter	Iowa	3.923
River Otter	Missouri	5.76511
River Otter	Missouri	8.48447
River Otter	Missouri	9.99425
River Otter	Missouri	9.04694
River Otter	Missouri	7.19997
River Otter	Missouri	6.08226
River Otter	Missouri	7.73532
River Otter	Missouri	6.43048
River Otter	Missouri	10.2127
River Otter	North Carolina	3.92264
River Otter	North Carolina	7.66135
River Otter	North Carolina	6.5543
River Otter	North Carolina	8.29422
River Otter	North Carolina	6.73446
River Otter	North Carolina	7.80661
River Otter	North Carolina	8.56357
River Otter	North Carolina	3.99306
River Otter	North Carolina	7.95857
River Otter	North Carolina	9.1088
River Otter	North Carolina	9.92974
River Otter	North Carolina	5.3289
River Otter	Vermont	9.04601
Striped Skunk	California	5.62909
Striped Skunk	California	7.18949
Striped Skunk	California	6.24669
Striped Skunk	California	4.82006
Striped Skunk	Iowa	17.0649
Striped Skunk	Iowa	3.65463
Striped Skunk	Iowa	1.38789
Striped Skunk	Iowa	3.03185
Striped Skunk	Iowa	6.41983
Striped Skunk	Iowa	5.4074
Striped Skunk	Iowa	9.61953
Striped Skunk	Iowa	0.0832511
Striped Skunk	North Dakota	5.02782
Striped Skunk	North Dakota	10.3881
Striped Skunk	North Dakota	6.29544
Striped Skunk	North Dakota	10.5197
Striped Skunk	North Dakota	7.07653
Striped Skunk	North Dakota	6.28267
Striped Skunk	North Dakota	8.87036
Striped Skunk	Ohio	12.3297
Striped Skunk	Oregon	-1.52491
Striped Skunk	Oregon	2.98274
Striped Skunk	Oregon	9.3328
Striped Skunk	Pennsylvania	-0.0333403
Striped Skunk	Pennsylvania	8.76536
Striped Skunk	Pennsylvania	1.27852
Striped Skunk	Pennsylvania	13.8178
Striped Skunk	Pennsylvania	3.97135
Striped Skunk	Pennsylvania	4.98762
Striped Skunk	Pennsylvania	3.11639
Striped Skunk	Vermont	12.6242
Striped Skunk	Vermont	2.72189
Virginia Opossum	California	10.1063
Virginia Opossum	Iowa	17.269
Virginia Opossum	Iowa	12.5733
Virginia Opossum	Iowa	4.74352
Virginia Opossum	Iowa	3.04629
Virginia Opossum	Iowa	12.6475
Virginia Opossum	Iowa	11.9062
Virginia Opossum	Iowa	8.75174
Virginia Opossum	Iowa	11.5891
Virginia Opossum	Iowa	12.626
Virginia Opossum	Iowa	11.0554
Virginia Opossum	Iowa	11.5415
Virginia Opossum	Iowa	10.4871
Virginia Opossum	Iowa	11.9144
Virginia Opossum	Iowa	5.91779
Virginia Opossum	Iowa	-4.26598
Virginia Opossum	Iowa	-1.12458
Virginia Opossum	Iowa	3.6662
Virginia Opossum	Iowa	2.15212
Virginia Opossum	Iowa	3.93742
Virginia Opossum	Iowa	1.60382
Virginia Opossum	Iowa	9.06809
Virginia Opossum	Iowa	3.21273
Virginia Opossum	Iowa	6.37345
Virginia Opossum	Iowa	16.2842
Virginia Opossum	Iowa	7.98875
Virginia Opossum	Iowa	12.4408
Virginia Opossum	Iowa	7.3389
Virginia Opossum	Iowa	10.9928
Virginia Opossum	Iowa	12.7182
Virginia Opossum	Iowa	8.58544
Virginia Opossum	Iowa	7.44926
Virginia Opossum	Iowa	11.1804
Virginia Opossum	Iowa	7.81199
Virginia Opossum	Iowa	9.49536
Virginia Opossum	Iowa	6.33564
Virginia Opossum	Iowa	6.44163
Virginia Opossum	Iowa	-0.367047
Virginia Opossum	Iowa	7.53978
Virginia Opossum	Iowa	10.3481
Virginia Opossum	Iowa	7.74479
Virginia Opossum	Iowa	11.8879
Virginia Opossum	Iowa	11.2065
Virginia Opossum	Iowa	10.2496
Virginia Opossum	Iowa	3.52121
Virginia Opossum	Iowa	8.01631
Virginia Opossum	Iowa	13.7356
Virginia Opossum	Iowa	11.2123
Virginia Opossum	Iowa	10.7555
Virginia Opossum	Iowa	8.74645
Virginia Opossum	Iowa	3.56195
Virginia Opossum	Iowa	14.8227
Virginia Opossum	Iowa	9.3931
Virginia Opossum	Iowa	3.65543
Virginia Opossum	Iowa	9.70758
Virginia Opossum	Iowa	9.28889
Virginia Opossum	Iowa	7.10116
Virginia Opossum	Iowa	7.14446
Virginia Opossum	Iowa	4.50501
Virginia Opossum	Iowa	5.84136
Virginia Opossum	Iowa	8.01106
Virginia Opossum	Iowa	9.04709
Virginia Opossum	Iowa	11.591
Virginia Opossum	Iowa	10.5856
Virginia Opossum	Iowa	9.48733
Virginia Opossum	Iowa	11.2269
Virginia Opossum	Iowa	12.9759
Virginia Opossum	Iowa	11.3765
Virginia Opossum	Iowa	3.85421
Virginia Opossum	Iowa	3.10265
Virginia Opossum	Iowa	0.654716
Virginia Opossum	Iowa	-1.20902
Virginia Opossum	Iowa	-0.741855
Virginia Opossum	Iowa	2.48741
Virginia Opossum	Iowa	0.756772
Virginia Opossum	Iowa	4.20084
Virginia Opossum	Iowa	6.70796
Virginia Opossum	Iowa	11.7695
Virginia Opossum	Iowa	9.30797
Virginia Opossum	Iowa	6.0921
Virginia Opossum	Maine	10.9567
Virginia Opossum	Maine	11.4981
Virginia Opossum	Maine	11.1342
Virginia Opossum	Maine	-1.55727
Virginia Opossum	Maine	8.40899
Virginia Opossum	Maine	6.12328
Virginia Opossum	Maine	10.7769
Virginia Opossum	Maine	11.5589
Virginia Opossum	Ohio	8.16495
Virginia Opossum	Ohio	7.59651
Virginia Opossum	Ohio	12.6477
Virginia Opossum	Oregon	2.8131
Virginia Opossum	Oregon	0.66776
Virginia Opossum	Oregon	2.57706
Virginia Opossum	Oregon	3.80463
Virginia Opossum	Oregon	12.6082
Virginia Opossum	Oregon	4.87503
Virginia Opossum	Pennsylvania	-3.09365
Virginia Opossum	Pennsylvania	1.28826
Virginia Opossum	Pennsylvania	2.46335
Virginia Opossum	Pennsylvania	2.11601
Virginia Opossum	Pennsylvania	2.78298
Virginia Opossum	Pennsylvania	2.94611
Virginia Opossum	Pennsylvania	13.1871
Virginia Opossum	Pennsylvania	13.0058
Virginia Opossum	Pennsylvania	6.29077
Virginia Opossum	Pennsylvania	1.98982
Virginia Opossum	Pennsylvania	1.68159
Virginia Opossum	Pennsylvania	6.04026
Virginia Opossum	Pennsylvania	4.43535
Virginia Opossum	Pennsylvania	4.20152
Virginia Opossum	Pennsylvania	5.16267
White-footed Mouse	Iowa	7.45132
White-footed Mouse	Iowa	8.93012
White-footed Mouse	Iowa	15.4861
White-footed Mouse	Iowa	21.706
White-footed Mouse	Iowa	12.5987
White-footed Mouse	Iowa	16.5959
White-footed Mouse	Iowa	14.1794
White-footed Mouse	Iowa	15.8023
White-footed Mouse	Iowa	14.7429
White-footed Mouse	Iowa	12.9965
White-footed Mouse	Iowa	14.9012
White-footed Mouse	Iowa	13.3842
White-footed Mouse	Iowa	3.52613
White-footed Mouse	Iowa	2.52226
White-footed Mouse	Iowa	4.68882
White-footed Mouse	Iowa	8.15467
White-footed Mouse	Iowa	16.162
White-footed Mouse	Iowa	11.3989
White-footed Mouse	Iowa	13.3649
White-footed Mouse	Iowa	16.492
White-footed Mouse	Iowa	5.75922
White-footed Mouse	Iowa	3.83661
White-footed Mouse	Iowa	12.6121
White-footed Mouse	Iowa	11.7726
White-footed Mouse	Iowa	1.3623
White-footed Mouse	Iowa	-1.17567
White-footed Mouse	Iowa	-1.67457
White-footed Mouse	Iowa	-1.59744
White-footed Mouse	Iowa	23.1642
White-footed Mouse	Iowa	8.76603
White-footed Mouse	Iowa	6.63001
White-footed Mouse	Iowa	5.53493
White-footed Mouse	Iowa	7.12467
White-footed Mouse	Iowa	7.43687
White-footed Mouse	Iowa	6.8224
White-footed Mouse	Iowa	0.895347
White-footed Mouse	Iowa	2.28724
White-footed Mouse	Iowa	6.39853
White-footed Mouse	Iowa	7.96339
White-footed Mouse	Iowa	11.1572
White-footed Mouse	Iowa	11.6008
White-footed Mouse	Iowa	10.9697
White-footed Mouse	Iowa	10.3664
White-footed Mouse	Iowa	11.1794
White-footed Mouse	Iowa	9.81434
White-footed Mouse	Iowa	8.83295
White-footed Mouse	Iowa	10.3342
White-footed Mouse	Iowa	1.98655
White-footed Mouse	Iowa	2.04046
White-footed Mouse	Iowa	8.81618
White-footed Mouse	Iowa	7.21897
White-footed Mouse	Iowa	10.2362
White-footed Mouse	Iowa	11.0744
White-footed Mouse	Iowa	11.8091
White-footed Mouse	Iowa	2.70489
White-footed Mouse	Iowa	3.10393
White-footed Mouse	Iowa	2.96946
White-footed Mouse	Iowa	0.127111
White-footed Mouse	Iowa	-2.02062
White-footed Mouse	Iowa	-4.87097
White-footed Mouse	Iowa	-3.6149
White-footed Mouse	Iowa	-1.99771
White-footed Mouse	Iowa	-2.4503
White-footed Mouse	Iowa	6.65166
White-footed Mouse	Iowa	-3.88294
White-footed Mouse	Iowa	7.06627
White-footed Mouse	Iowa	10.6737
White-footed Mouse	Iowa	10.1967
White-footed Mouse	Iowa	1.95952
White-footed Mouse	Iowa	3.28613
White-footed Mouse	Iowa	-2.0024
White-footed Mouse	Iowa	5.17362
White-footed Mouse	Iowa	5.47985
White-footed Mouse	Iowa	6.38729
White-footed Mouse	Iowa	7.10232
White-footed Mouse	Iowa	9.09748
White-footed Mouse	Iowa	4.44394
White-footed Mouse	Iowa	8.72075
White-tailed Deer	Ohio	10.8091
White-tailed Deer	Ohio	15.6733
White-tailed Deer	Ohio	22.7671
White-tailed Deer	Pennsylvania	4.0992
Wolverine	Alaska	8.84324
Woodchuck	Maine	12.7019
Woodchuck	Ohio	7.2306
Woodchuck	Ohio	6.46556
Woodchuck	Ohio	8.20013
Woodchuck	Ohio	7.37274
Woodchuck	Ohio	8.05511
Woodchuck	Ohio	6.53885
Woodchuck	Ohio	6.50723
Woodchuck	Ohio	2.44248
Woodchuck	Ohio	7.06806
Woodchuck	Ohio	52.7701
Woodchuck	Pennsylvania	1.3891
Woodchuck	Pennsylvania	-0.445427
Woodchuck	Pennsylvania	0.188121
Woodchuck	Pennsylvania	1.93075
Woodchuck	Pennsylvania	0.636956
Woodchuck	Pennsylvania	2.53567
Woodchuck	Pennsylvania	3.83914

## Sheet: Appendix 1 Table 4
Appendix 1 Table 4. Luminescence values for samples tested via N luciferase immunoprecipitation
ID	Group	N luciferase immunoprecipitation luminescence
American Mink	Control negative (not SARS-CoV-2 infected)	1567
American Mink	Target sample	4384.6
American Mink	SARS-CoV-2 infected	5375.5
American Mink	SARS-CoV-2 infected	8122

## Sheet: Appendix 1 Table 5
Appendix 1 Table 5. Output of blocking ELISA Influenza A MultiS-Screen Ab test
Species	PlateNumber	State	Measurement.Time_run1	Absorbance_run1	Wavelength_run1	OD.WELL.1_run1	SN_ratio_run1	Result_run1	Measurement.Time_run2	Absorbance_run2	Wavelength_run2	OD.WELL.1_run2	SN_ratio_run2	Result_run2	average_SN_ratio	average_result
White-footed Mouse	1	Iowa	0.92	1.1941	650	1.1941	0.934409	Negative	1.15	1.11481	650	1.11481	0.872363	Negative	0.934409	Negative
White-footed Mouse	1	Iowa	1.38	1.03338	650	1.03338	0.808642	Negative	1.61	1.24289	650	1.24289	0.972588	Negative	0.808642	Negative
Eastern Fox Squirrel	1	Iowa	2.07	0.902091	650	0.910149	0.712211	Negative	1.84	0.910149	650	0.902091	0.705906	Negative	0.712211	Negative
Raccoon	1	Iowa	2.53	1.08415	650	1.12098	0.877191	Negative	2.3	1.12098	650	1.08415	0.848371	Negative	0.877191	Negative
Raccoon	1	Iowa	3.42	0.983153	650	1.22761	0.960631	Negative	3.19	1.22761	650	0.983153	0.769338	Negative	0.960631	Negative
Raccoon	1	Iowa	3.88	1.2028	650	1.15733	0.905636	Negative	3.65	1.15733	650	1.2028	0.941217	Negative	0.905636	Negative
Raccoon	1	Iowa	4.34	1.24967	650	1.3376	1.0467	Negative	4.11	1.3376	650	1.24967	0.977894	Negative	1.0467	Negative
Raccoon	1	Iowa	4.8	0.980747	650	0.96258	0.75324	Negative	4.57	0.96258	650	0.980747	0.767456	Negative	0.75324	Negative
Raccoon	1	Iowa	5.26	1.16776	650	1.09499	0.856853	Negative	5.03	1.09499	650	1.16776	0.913797	Negative	0.856853	Negative
Raccoon	1	Iowa	5.72	1.12414	650	1.15291	0.902177	Negative	5.49	1.15291	650	1.12414	0.879664	Negative	0.902177	Negative
Raccoon	1	Iowa	6.61	0.782097	650	0.859919	0.672905	Suspect Positive	6.38	0.859919	650	0.782097	0.612008	Suspect Positive	0.672905	Suspect Positive
Raccoon	1	Iowa	7.07	1.14697	650	1.08611	0.849905	Negative	6.84	1.08611	650	1.14697	0.897529	Negative	0.849905	Negative
Raccoon	1	Iowa	7.53	0.639028	650	0.682375	0.533973	Suspect Positive	7.3	0.682375	650	0.639028	0.500053	Suspect Positive	0.533973	Suspect Positive
Raccoon	1	Iowa	7.99	0.853094	650	0.882385	0.690485	Suspect Positive	7.76	0.882385	650	0.853094	0.667564	Suspect Positive	0.690485	Suspect Positive
Raccoon	1	Iowa	8.22	0.821719	650	0.821719	0.643013	Suspect Positive	8.45	0.795935	650	0.795935	0.622836	Suspect Positive	0.643013	Suspect Positive
Raccoon	1	Iowa	8.68	1.07976	650	1.07976	0.844936	Negative	8.91	1.11969	650	1.11969	0.876182	Negative	0.844936	Negative
Raccoon	1	Iowa	9.57	1.17874	650	1.17874	0.92239	Negative	9.8	1.07235	650	1.07235	0.839137	Negative	0.92239	Negative
Raccoon	1	Iowa	10.03	1.10707	650	1.10707	0.866306	Negative	10.26	1.17938	650	1.17938	0.92289	Negative	0.866306	Negative
Raccoon	1	Iowa	10.49	1.25577	650	1.25577	0.982667	Negative	10.72	1.27575	650	1.27575	0.998302	Negative	0.982667	Negative
Raccoon	1	Iowa	10.95	1.13446	650	1.13446	0.887739	Negative	11.18	1.07035	650	1.07035	0.837572	Negative	0.887739	Negative
Raccoon	1	Iowa	11.41	1.09265	650	1.09265	0.855022	Negative	11.64	1.08719	650	1.08719	0.85075	Negative	0.855022	Negative
White-footed Mouse	1	Iowa	11.87	1.12187	650	1.12187	0.877888	Negative	12.1	1.14706	650	1.14706	0.897599	Negative	0.877888	Negative
White-footed Mouse	1	Iowa	13.22	1.18866	650	1.18866	0.930152	Negative	13.45	1.16361	650	1.16361	0.91055	Negative	0.930152	Negative
Eastern Fox Squirrel	1	Iowa	12.76	1.12125	650	1.12125	0.877402	Negative	12.99	0.903486	650	0.903486	0.706997	Negative	0.877402	Negative
Eastern Fox Squirrel	1	Iowa	13.68	1.1061	650	1.1061	0.865547	Negative	13.91	1.19547	650	1.19547	0.935481	Negative	0.865547	Negative
Eastern Fox Squirrel	1	Iowa	14.14	1.12676	650	1.12676	0.881714	Negative	14.37	1.11967	650	1.11967	0.876166	Negative	0.881714	Negative
Eastern Fox Squirrel	1	Iowa	14.6	1.14181	650	1.14181	0.893491	Negative	14.83	1.07808	650	1.07808	0.843621	Negative	0.893491	Negative
Virginia Opossum	1	Iowa	15.06	1.01597	650	1.01597	0.795018	Negative	15.29	1.04553	650	1.04553	0.81815	Negative	0.795018	Negative
Virginia Opossum	1	Iowa	15.95	1.18712	650	1.18712	0.928947	Negative	16.18	1.03181	650	1.03181	0.807414	Negative	0.928947	Negative
Virginia Opossum	1	Iowa	16.64	1.13714	650	1.09688	0.858332	Negative	16.41	1.09688	650	1.13714	0.889837	Negative	0.858332	Negative
Virginia Opossum	1	Iowa	16.87	1.0779	650	1.0779	0.84348	Negative	17.1	0.981728	650	0.981728	0.768223	Negative	0.84348	Negative
White-footed Mouse	1	Iowa	17.33	1.16618	650	1.16618	0.912561	Negative	17.56	1.04199	650	1.04199	0.81538	Negative	0.912561	Negative
White-footed Mouse	1	Iowa	17.79	1.15193	650	1.15193	0.90141	Negative	18.02	1.14732	650	1.14732	0.897803	Negative	0.90141	Negative
White-footed Mouse	1	Iowa	18.25	1.25046	650	1.25046	0.978512	Negative	18.48	1.2643	650	1.2643	0.989342	Negative	0.978512	Negative
White-footed Mouse	1	Iowa	19.14	1.39884	650	1.39884	1.09462	Negative	19.37	1.36963	650	1.36963	1.07177	Negative	1.09462	Negative
White-footed Mouse	1	Iowa	19.6	1.12979	650	1.12979	0.884085	Negative	19.83	1.15366	650	1.15366	0.902764	Negative	0.884085	Negative
White-footed Mouse	1	Iowa	20.06	1.19579	650	1.19579	0.935732	Negative	20.29	1.16554	650	1.16554	0.91206	Negative	0.935732	Negative
White-footed Mouse	1	Iowa	20.52	1.11657	650	1.11657	0.87374	Negative	20.75	1.13648	650	1.13648	0.88932	Negative	0.87374	Negative
White-footed Mouse	1	Iowa	20.98	1.16301	650	1.16301	0.91008	Negative	21.21	1.14192	650	1.14192	0.893577	Negative	0.91008	Negative
White-footed Mouse	1	Iowa	21.44	1.12552	650	1.12552	0.880744	Negative	21.67	1.22049	650	1.22049	0.95506	Negative	0.880744	Negative
White-footed Mouse	1	Iowa	22.33	1.2328	650	1.2328	0.964693	Negative	22.56	1.20277	650	1.20277	0.941194	Negative	0.964693	Negative
Raccoon	1	Iowa	22.79	1.20031	650	1.20031	0.939268	Negative	23.02	1.20465	650	1.20465	0.942665	Negative	0.939268	Negative
Raccoon	1	Iowa	23.25	1.17268	650	1.17268	0.917647	Negative	23.48	1.21592	650	1.21592	0.951484	Negative	0.917647	Negative
Raccoon	1	Iowa	23.71	1.16221	650	1.16221	0.909454	Negative	23.94	1.18545	650	1.18545	0.92764	Negative	0.909454	Negative
Raccoon	1	Iowa	24.17	1.19749	650	1.19749	0.937062	Negative	24.4	1.21716	650	1.21716	0.952454	Negative	0.937062	Negative
Raccoon	1	Iowa	24.63	1.21594	650	1.21594	0.951499	Negative	24.86	1.26438	650	1.26438	0.989405	Negative	0.951499	Negative
Negative control plate 1	1	NA	0.46	1.24732	650	1.24732	NA	NA	0.69	1.30852	650	1.30852	NA	NA	NA	NA
Positive control plate 1	1	NA	0	0.144137	650	0.144137	NA	NA	0.23	0.154067	650	0.154067	NA	NA	NA	NA
Deer Mouse	2	Pennsylvania	19.61	1.16637	650	1.16637	0.913657	Negative	19.84	1.15798	650	1.15798	0.907085	Negative	0.913657	Negative
Deer Mouse	2	Pennsylvania	20.07	1.2495	650	1.2495	0.978776	Negative	20.3	1.19118	650	1.19118	0.933092	Negative	0.978776	Negative
Deer Mouse	2	Pennsylvania	20.53	1.07258	650	1.07258	0.840188	Negative	20.76	1.14608	650	1.14608	0.897763	Negative	0.840188	Negative
Deer Mouse	2	Pennsylvania	20.99	1.1579	650	1.1579	0.907022	Negative	21.22	1.18977	650	1.18977	0.931987	Negative	0.907022	Negative
Deer Mouse	2	Pennsylvania	21.45	1.07826	650	1.07826	0.844637	Negative	21.68	1.15583	650	1.15583	0.905401	Negative	0.844637	Negative
Striped Skunk	2	Pennsylvania	22.34	1.26172	650	1.26172	0.988348	Negative	22.57	1.2833	650	1.2833	1.00525	Negative	0.988348	Negative
Woodchuck	2	Pennsylvania	22.8	1.19543	650	1.19543	0.936421	Negative	23.03	1.20991	650	1.20991	0.947763	Negative	0.936421	Negative
Virginia Opossum	2	Pennsylvania	23.26	1.28341	650	1.28341	1.00534	Negative	23.49	1.40509	650	1.40509	1.10065	Negative	1.00534	Negative
Black Rat	2	Pennsylvania	23.72	1.13783	650	1.13783	0.891301	Negative	23.95	1.13127	650	1.13127	0.886162	Negative	0.891301	Negative
House Mouse	2	Pennsylvania	24.18	1.24604	650	1.24604	0.976065	Negative	24.41	0.609892	650	0.609892	0.477749	Positive	0.976065	Negative
Deer Mouse	2	Pennsylvania	24.64	0.772171	650	0.772171	0.604868	Suspect Positive	24.87	0.730207	650	0.730207	0.571996	Suspect Positive	0.604868	Suspect Positive
Raccoon	2	Iowa	0.92	1.29841	650	1.29841	1.01709	Negative	1.15	1.26987	650	1.26987	0.994732	Negative	1.01709	Negative
Raccoon	2	Iowa	1.38	1.27984	650	1.27984	1.00254	Negative	1.61	1.18985	650	1.18985	0.93205	Negative	1.00254	Negative
Raccoon	2	Iowa	1.85	1.09569	650	1.09569	0.858291	Negative	2.08	1.10826	650	1.10826	0.868138	Negative	0.858291	Negative
Raccoon	2	Iowa	2.31	1.11599	650	1.11599	0.874193	Negative	2.54	1.02385	650	1.02385	0.802016	Negative	0.874193	Negative
Raccoon	2	Iowa	3.19	1.10868	650	1.12329	0.879911	Negative	3.42	1.19537	650	1.20668	0.945233	Negative	0.879911	Negative
Raccoon	2	Iowa	3.65	1.17295	650	1.19907	0.939272	Negative	3.88	1.39155	650	1.42053	1.11275	Negative	0.939272	Negative
Raccoon	2	Iowa	4.11	1.17049	650	1.29098	1.01127	Negative	4.34	1.12288	650	1.23328	0.96607	Negative	1.01127	Negative
Raccoon	2	Iowa	4.58	1.14742	650	1.15639	0.905839	Negative	4.81	1.17479	650	1.2041	0.943212	Negative	0.905839	Negative
Raccoon	2	Iowa	5.04	1.14351	650	1.1447	0.896682	Negative	5.27	1.08382	650	1.09056	0.854272	Negative	0.896682	Negative
Raccoon	2	Iowa	5.5	1.0103	650	1.08474	0.849713	Negative	5.73	0.959251	650	1.08423	0.849314	Negative	0.849713	Negative
Raccoon	2	Iowa	6.84	1.07303	650	1.07303	0.840541	Negative	7.07	1.16814	650	1.16814	0.915044	Negative	0.840541	Negative
Raccoon	2	Iowa	6.38	0.796056	650	0.796056	0.623578	Suspect Positive	6.61	0.829986	650	0.829986	0.650156	Suspect Positive	0.623578	Suspect Positive
Raccoon	2	Iowa	7.3	1.33774	650	1.33774	1.0479	Negative	7.53	1.20936	650	1.20936	0.947333	Negative	1.0479	Negative
Raccoon	2	Iowa	7.77	1.33685	650	1.33685	1.0472	Negative	8	1.18127	650	1.18127	0.925329	Negative	1.0472	Negative
Raccoon	2	Iowa	8.23	0.82904	650	0.82904	0.649415	Suspect Positive	8.46	0.787815	650	0.787815	0.617122	Suspect Positive	0.649415	Suspect Positive
Raccoon	2	Iowa	8.69	1.00201	650	1.00201	0.784908	Negative	8.92	0.958458	650	0.958458	0.750793	Negative	0.784908	Negative
Striped Skunk	2	Iowa	9.57	1.16321	650	1.16321	0.911182	Negative	9.8	1.15607	650	1.15607	0.905589	Negative	0.911182	Negative
White-footed Mouse	2	Iowa	10.04	1.09773	650	1.09773	0.859889	Negative	10.27	1.17809	650	1.17809	0.922838	Negative	0.859889	Negative
White-footed Mouse	2	Iowa	10.5	1.19621	650	1.19621	0.937032	Negative	10.73	1.18176	650	1.18176	0.925713	Negative	0.937032	Negative
White-footed Mouse	2	Iowa	10.96	1.01275	650	1.01275	0.793321	Negative	11.19	1.00807	650	1.00807	0.789655	Negative	0.793321	Negative
White-footed Mouse	2	Iowa	11.42	1.02132	650	1.02132	0.800034	Negative	11.65	1.09772	650	1.09772	0.859881	Negative	0.800034	Negative
White-footed Mouse	2	Iowa	11.88	0.969657	650	0.969657	0.759565	Negative	12.11	1.01547	650	1.01547	0.795452	Negative	0.759565	Negative
White-footed Mouse	2	Iowa	12.77	1.14279	650	1.14279	0.895186	Negative	13	1.05559	650	1.05559	0.826879	Negative	0.895186	Negative
White-footed Mouse	2	Iowa	13.23	1.1948	650	1.1948	0.935927	Negative	13.46	1.17587	650	1.17587	0.921099	Negative	0.935927	Negative
White-footed Mouse	2	Iowa	13.69	1.19052	650	1.19052	0.932575	Negative	13.92	1.17641	650	1.17641	0.921522	Negative	0.932575	Negative
White-footed Mouse	2	Iowa	14.15	1.1188	650	1.1188	0.876394	Negative	14.38	1.0788	650	1.0788	0.84506	Negative	0.876394	Negative
White-footed Mouse	2	Iowa	14.61	1.09876	650	1.09876	0.860696	Negative	14.84	1.07077	650	1.07077	0.83877	Negative	0.860696	Negative
Striped Skunk	2	Pennsylvania	15.07	1.03353	650	1.03353	0.809599	Negative	15.3	1.02867	650	1.02867	0.805792	Negative	0.809599	Negative
Virginia Opossum	2	Pennsylvania	15.95	1.12842	650	1.12842	0.88393	Negative	16.19	1.1293	650	1.1293	0.884619	Negative	0.88393	Negative
Virginia Opossum	2	Pennsylvania	16.42	1.05796	650	1.05796	0.828736	Negative	16.65	1.17265	650	1.17265	0.918576	Negative	0.828736	Negative
Striped Skunk	2	Pennsylvania	16.88	1.18324	650	1.18324	0.926872	Negative	17.11	1.0236	650	1.0236	0.80182	Negative	0.926872	Negative
Striped Skunk	2	Pennsylvania	17.34	1.35521	650	1.35521	1.06158	Negative	17.57	1.05748	650	1.05748	0.82836	Negative	1.06158	Negative
Raccoon	2	Pennsylvania	17.8	1.1862	650	1.1862	0.929191	Negative	18.03	1.0242	650	1.0242	0.80229	Negative	0.929191	Negative
Eastern Cottontail Rabbit	2	Pennsylvania	18.26	1.14885	650	1.14885	0.899933	Negative	18.49	1.00774	650	1.00774	0.789397	Negative	0.899933	Negative
Norway Rat	2	Pennsylvania	19.15	1.18678	650	1.18678	0.929645	Negative	19.38	1.295	650	1.295	1.01442	Negative	0.929645	Negative
Negative control plate 2	2	NA	0.46	1.31921	650	1.31921	NA	NA	0.69	1.23398	650	1.23398	NA	NA	NA	NA
Positive control plate 2	2	NA	0	0.106651	650	0.106651	NA	NA	0.23	0.115345	650	0.115345	NA	NA	NA	NA
Virginia Opossum	3	Pennsylvania	0.92	1.24598	650	1.24598	0.998457	Negative	1.15	1.24309	650	1.24309	0.996142	Negative	0.998457	Negative
Virginia Opossum	3	Pennsylvania	1.38	1.29467	650	1.29467	1.03747	Negative	1.61	1.17883	650	1.17883	0.944647	Negative	1.03747	Negative
Virginia Opossum	3	Pennsylvania	1.84	1.05284	650	1.05284	0.843686	Negative	2.07	1.15674	650	1.15674	0.926946	Negative	0.843686	Negative
Virginia Opossum	3	Pennsylvania	2.3	1.0735	650	1.0735	0.860242	Negative	2.53	1.0984	650	1.0984	0.880195	Negative	0.860242	Negative
Deer Mouse	3	Pennsylvania	3.19	1.19406	650	1.19406	0.956852	Negative	3.42	1.16275	650	1.16275	0.931762	Negative	0.956852	Negative
House Mouse	3	Pennsylvania	3.65	1.1758	650	1.1758	0.942219	Negative	3.88	1.24324	650	1.24324	0.996262	Negative	0.942219	Negative
Raccoon	3	Pennsylvania	4.11	1.09618	650	1.09618	0.878416	Negative	4.34	1.10139	650	1.10139	0.882591	Negative	0.878416	Negative
Raccoon	3	Pennsylvania	4.57	1.10115	650	1.10115	0.882399	Negative	4.8	1.08307	650	1.08307	0.867911	Negative	0.882399	Negative
Virginia Opossum	3	Pennsylvania	5.03	1.02305	650	1.02305	0.819814	Negative	5.26	1.03197	650	1.03197	0.826962	Negative	0.819814	Negative
Northern Short-tailed Shrew	3	Pennsylvania	5.49	0.878951	650	0.878951	0.704341	Negative	5.72	0.987266	650	0.987266	0.791139	Negative	0.704341	Negative
Eastern Chipmunk	3	Pennsylvania	6.38	1.051	650	1.051	0.842212	Negative	6.61	1.18017	650	1.18017	0.945721	Negative	0.842212	Negative
Deer Mouse	3	Pennsylvania	6.84	1.04147	650	1.04147	0.834575	Negative	7.07	1.13512	650	1.13512	0.909621	Negative	0.834575	Negative
House Mouse	3	Pennsylvania	7.3	1.21918	650	1.21918	0.976981	Negative	7.53	1.15874	650	1.15874	0.928548	Negative	0.976981	Negative
Deer Mouse	3	Pennsylvania	7.76	1.04318	650	1.04318	0.835945	Negative	7.99	1.05673	650	1.05673	0.846803	Negative	0.835945	Negative
Virginia Opossum	3	Pennsylvania	8.22	1.07984	650	1.07984	0.865322	Negative	8.45	1.00611	650	1.00611	0.806239	Negative	0.865322	Negative
Raccoon	3	Pennsylvania	8.68	0.93397	650	0.93397	0.74843	Negative	8.91	0.903806	650	0.903806	0.724259	Negative	0.74843	Negative
Northern Short-tailed Shrew	3	Pennsylvania	9.57	1.10857	650	1.10857	0.888345	Negative	9.8	1.02758	650	1.02758	0.823444	Negative	0.888345	Negative
Raccoon	3	Pennsylvania	10.03	1.15849	650	1.15849	0.928348	Negative	10.26	1.10471	650	1.10471	0.885252	Negative	0.928348	Negative
Virginia Opossum	3	Pennsylvania	10.49	1.05559	650	1.05559	0.84589	Negative	10.72	1.08436	650	1.08436	0.868944	Negative	0.84589	Negative
Virginia Opossum	3	Pennsylvania	10.95	1.12435	650	1.12435	0.90099	Negative	11.18	1.03978	650	1.03978	0.83322	Negative	0.90099	Negative
Virginia Opossum	3	Pennsylvania	11.41	1.03801	650	1.03801	0.831802	Negative	11.64	1.10081	650	1.10081	0.882126	Negative	0.831802	Negative
White-tailed Deer	3	Pennsylvania	11.87	0.956915	650	0.956915	0.766817	Negative	12.1	0.912779	650	0.912779	0.731449	Negative	0.766817	Negative
Deer Mouse	3	Pennsylvania	12.76	1.09442	650	1.09442	0.877006	Negative	12.99	1.21523	650	1.21523	0.973816	Negative	0.877006	Negative
Raccoon	3	Pennsylvania	13.22	1.01543	650	1.01543	0.813708	Negative	13.45	1.13149	650	1.13149	0.906712	Negative	0.813708	Negative
Raccoon	3	Pennsylvania	13.68	1.09686	650	1.09686	0.878961	Negative	13.91	1.09427	650	1.09427	0.876886	Negative	0.878961	Negative
Striped Skunk	3	Pennsylvania	14.14	1.07058	650	1.07058	0.857902	Negative	14.37	1.10749	650	1.10749	0.887479	Negative	0.857902	Negative
Striped Skunk	3	Pennsylvania	14.6	1.08474	650	1.08474	0.869249	Negative	14.83	1.01852	650	1.01852	0.816184	Negative	0.869249	Negative
Deer Mouse	3	Pennsylvania	15.06	0.95832	650	0.95832	0.767943	Negative	15.29	0.976999	650	0.976999	0.782911	Negative	0.767943	Negative
Woodchuck	3	Pennsylvania	15.95	1.05641	650	1.05641	0.846547	Negative	16.18	0.977318	650	0.977318	0.783167	Negative	0.846547	Negative
Woodchuck	3	Pennsylvania	16.41	1.10699	650	1.10699	0.887079	Negative	16.64	1.12968	650	1.12968	0.905261	Negative	0.887079	Negative
Raccoon	3	Pennsylvania	16.87	1.10318	650	1.10318	0.884026	Negative	17.1	1.00885	650	1.00885	0.808435	Negative	0.884026	Negative
Striped Skunk	3	Pennsylvania	17.33	1.1142	650	1.1142	0.892856	Negative	17.56	1.08425	650	1.08425	0.868856	Negative	0.892856	Negative
Virginia Opossum	3	Pennsylvania	17.79	1.05851	650	1.05851	0.84823	Negative	18.02	1.00947	650	1.00947	0.808932	Negative	0.84823	Negative
Virginia Opossum	3	Pennsylvania	18.25	1.00193	650	1.00193	0.80289	Negative	18.48	0.975874	650	0.975874	0.78201	Negative	0.80289	Negative
Virginia Opossum	3	Pennsylvania	19.14	1.17821	650	1.17821	0.94415	Negative	19.37	1.20297	650	1.20297	0.963992	Negative	0.94415	Negative
Muskrat	3	Iowa	19.6	1.17213	650	1.17213	0.939278	Negative	19.83	1.2014	650	1.2014	0.962734	Negative	0.939278	Negative
Muskrat	3	Iowa	20.06	1.16998	650	1.16998	0.937555	Negative	20.29	1.10294	650	1.10294	0.883833	Negative	0.937555	Negative
Muskrat	3	Iowa	20.52	0.980908	650	0.980908	0.786044	Negative	20.75	1.14886	650	1.14886	0.920631	Negative	0.786044	Negative
Muskrat	3	Iowa	20.98	1.09176	650	1.09176	0.874874	Negative	21.21	1.04305	650	1.04305	0.835841	Negative	0.874874	Negative
Virginia Opossum	3	Iowa	21.44	0.933634	650	0.933634	0.748161	Negative	21.67	1.09324	650	1.09324	0.87606	Negative	0.748161	Negative
Virginia Opossum	3	Iowa	22.33	1.21652	650	1.21652	0.97485	Negative	22.56	1.21885	650	1.21885	0.976717	Negative	0.97485	Negative
Virginia Opossum	3	Iowa	22.79	1.11937	650	1.11937	0.896999	Negative	23.02	1.16356	650	1.16356	0.932411	Negative	0.896999	Negative
Virginia Opossum	3	Iowa	23.25	1.15942	650	1.15942	0.929093	Negative	23.48	1.23976	650	1.23976	0.993473	Negative	0.929093	Negative
Virginia Opossum	3	Iowa	23.71	0.383955	650	0.383955	0.30768	Positive	23.94	0.371116	650	0.371116	0.297391	Positive	0.30768	Positive
Virginia Opossum	3	Iowa	24.17	1.06649	650	1.06649	0.854624	Negative	24.4	1.11661	650	1.11661	0.894788	Negative	0.854624	Negative
Raccoon	3	Iowa	24.63	1.06605	650	1.06605	0.854272	Negative	24.86	0.999291	650	0.999291	0.800775	Negative	0.854272	Negative
Negative control plate 3	3	NA	0.46	1.32121	650	1.32121	NA	NA	0.69	1.1746	650	1.1746	NA	NA	NA	NA
Positive control plate 3	3	NA	0	0.133201	650	0.133201	NA	NA	0.23	0.132462	650	0.132462	NA	NA	NA	NA
Raccoon	4	Iowa	0.92	1.44158	650	1.44158	1.14763	Negative	1.16	1.47815	650	1.47815	1.17674	Negative	1.14763	Negative
Raccoon	4	Iowa	1.39	1.40437	650	1.40437	1.118	Negative	1.62	1.346	650	1.346	1.07154	Negative	1.118	Negative
Raccoon	4	Iowa	1.85	1.2912	650	1.2912	1.02791	Negative	2.08	1.31968	650	1.31968	1.05058	Negative	1.02791	Negative
Raccoon	4	Iowa	2.31	1.22664	650	1.22664	0.976515	Negative	2.54	1.16113	650	1.16113	0.924364	Negative	0.976515	Negative
Raccoon	4	Iowa	3.19	1.12329	650	1.12329	0.894239	Negative	3.42	1.20668	650	1.20668	0.960625	Negative	0.894239	Negative
Raccoon	4	Iowa	3.66	1.19907	650	1.19907	0.954567	Negative	3.89	1.42053	650	1.42053	1.13087	Negative	0.954567	Negative
Raccoon	4	Iowa	4.12	1.29098	650	1.29098	1.02774	Negative	4.35	1.23328	650	1.23328	0.981801	Negative	1.02774	Negative
Raccoon	4	Iowa	4.58	1.15639	650	1.15639	0.92059	Negative	4.81	1.2041	650	1.2041	0.958571	Negative	0.92059	Negative
Raccoon	4	Iowa	5.04	1.1447	650	1.1447	0.911284	Negative	5.27	1.09056	650	1.09056	0.868183	Negative	0.911284	Negative
Raccoon	4	Iowa	5.5	1.08474	650	1.08474	0.86355	Negative	5.73	1.08423	650	1.08423	0.863144	Negative	0.86355	Negative
Raccoon	4	Iowa	6.38	1.12983	650	1.12983	0.899446	Negative	6.61	1.1881	650	1.1881	0.945834	Negative	0.899446	Negative
Raccoon	4	Iowa	7.31	1.2097	650	1.2097	0.96303	Negative	7.54	1.15565	650	1.15565	0.920001	Negative	0.96303	Negative
Raccoon	4	Iowa	6.84	1.17003	650	1.17003	0.931449	Negative	7.08	1.16436	650	1.16436	0.926935	Negative	0.931449	Negative
Raccoon	4	Iowa	7.77	1.12559	650	1.12559	0.896071	Negative	8	0.984656	650	0.984656	0.783874	Negative	0.896071	Negative
Raccoon	4	Iowa	8.23	1.12543	650	1.12543	0.895943	Negative	8.46	1.02277	650	1.02277	0.814217	Negative	0.895943	Negative
Raccoon	4	Iowa	8.69	1.02909	650	1.02909	0.819248	Negative	8.92	1.04991	650	1.04991	0.835822	Negative	0.819248	Negative
Raccoon	4	Iowa	9.58	1.15967	650	1.15967	0.923201	Negative	9.81	1.14025	650	1.14025	0.907741	Negative	0.923201	Negative
White-footed Mouse	4	Iowa	10.04	1.15239	650	1.15239	0.917406	Negative	10.27	1.1184	650	1.1184	0.890347	Negative	0.917406	Negative
White-footed Mouse	4	Iowa	10.5	1.08709	650	1.08709	0.865421	Negative	10.73	1.14112	650	1.14112	0.908434	Negative	0.865421	Negative
White-footed Mouse	4	Iowa	10.96	1.12421	650	1.12421	0.894972	Negative	11.19	1.04963	650	1.04963	0.8356	Negative	0.894972	Negative
White-footed Mouse	4	Iowa	11.42	1.06032	650	1.06032	0.84411	Negative	11.65	1.09902	650	1.09902	0.874918	Negative	0.84411	Negative
White-footed Mouse	4	Iowa	11.88	1.02104	650	1.02104	0.812839	Negative	12.11	1.05858	650	1.05858	0.842725	Negative	0.812839	Negative
White-footed Mouse	4	Iowa	12.77	1.16301	650	1.16301	0.92586	Negative	13	1.14157	650	1.14157	0.908792	Negative	0.92586	Negative
White-footed Mouse	4	Iowa	13.23	1.20304	650	1.20304	0.957728	Negative	13.46	1.28476	650	1.28476	1.02278	Negative	0.957728	Negative
Raccoon	4	Iowa	13.69	1.17756	650	1.17756	0.937443	Negative	13.92	1.13994	650	1.13994	0.907494	Negative	0.937443	Negative
Raccoon	4	Iowa	14.15	1.21315	650	1.21315	0.965776	Negative	14.38	1.23952	650	1.23952	0.986769	Negative	0.965776	Negative
Raccoon	4	Iowa	14.61	1.12392	650	1.12392	0.894741	Negative	14.84	0.988577	650	0.988577	0.786996	Negative	0.894741	Negative
Raccoon	4	Iowa	15.07	0.963641	650	0.963641	0.767145	Negative	15.3	1.02505	650	1.02505	0.816032	Negative	0.767145	Negative
Raccoon	4	Iowa	16.42	1.18134	650	1.18134	0.940452	Negative	16.65	1.21481	650	1.21481	0.967098	Negative	0.940452	Negative
Virginia Opossum	4	Iowa	15.96	1.27118	650	1.27118	1.01197	Negative	16.19	1.18028	650	1.18028	0.939609	Negative	1.01197	Negative
Virginia Opossum	4	Iowa	16.88	1.21851	650	1.21851	0.970043	Negative	17.11	1.12847	650	1.12847	0.898363	Negative	0.970043	Negative
Raccoon	4	North Dakota	17.34	1.35526	650	1.35526	1.07891	Negative	17.57	1.16922	650	1.16922	0.930804	Negative	1.07891	Negative
Raccoon	4	North Dakota	17.8	0.760862	650	0.760862	0.605714	Suspect Positive	18.03	0.747136	650	0.747136	0.594787	Suspect Positive	0.605714	Suspect Positive
Raccoon	4	North Dakota	18.26	1.14321	650	1.14321	0.910098	Negative	18.49	1.08803	650	1.08803	0.866169	Negative	0.910098	Negative
Raccoon	4	North Dakota	19.15	0.74389	650	0.74389	0.592203	Suspect Positive	19.38	0.77188	650	0.77188	0.614486	Suspect Positive	0.592203	Suspect Positive
Raccoon	4	North Dakota	19.61	1.24156	650	1.24156	0.988393	Negative	19.84	1.1853	650	1.1853	0.943605	Negative	0.988393	Negative
Raccoon	4	North Dakota	20.07	1.14936	650	1.14936	0.914994	Negative	20.3	1.15911	650	1.15911	0.922755	Negative	0.914994	Negative
American Mink	4	North Dakota	20.53	1.13874	650	1.13874	0.906539	Negative	20.76	1.17012	650	1.17012	0.93152	Negative	0.906539	Negative
Striped Skunk	4	North Dakota	20.99	1.11769	650	1.11769	0.889781	Negative	21.22	1.14903	650	1.14903	0.914731	Negative	0.889781	Negative
Raccoon	4	North Dakota	21.45	1.11516	650	1.11516	0.887767	Negative	21.68	1.23462	650	1.23462	0.982868	Negative	0.887767	Negative
Raccoon	4	North Dakota	22.34	1.25158	650	1.25158	0.99637	Negative	22.57	1.15282	650	1.15282	0.917748	Negative	0.99637	Negative
Raccoon	4	North Dakota	22.8	1.18606	650	1.18606	0.94421	Negative	23.03	1.13153	650	1.13153	0.900799	Negative	0.94421	Negative
Striped Skunk	4	North Dakota	23.26	1.17945	650	1.17945	0.938948	Negative	23.49	1.32466	650	1.32466	1.05455	Negative	0.938948	Negative
Striped Skunk	4	North Dakota	23.72	1.21813	650	1.21813	0.969741	Negative	23.95	1.11461	650	1.11461	0.887329	Negative	0.969741	Negative
Raccoon	4	North Dakota	24.18	0.733509	650	0.733509	0.583939	Suspect Positive	24.41	0.700292	650	0.700292	0.557495	Suspect Positive	0.583939	Suspect Positive
Raccoon	4	North Dakota	24.64	1.09878	650	1.09878	0.874727	Negative	24.87	1.03953	650	1.03953	0.827559	Negative	0.874727	Negative
Negative control plate 4	4	NA	0.46	1.33682	650	1.33682	NA	NA	0.69	1.17546	650	1.17546	NA	NA	NA	NA
Positive control plate 4	4	NA	0	0.155493	650	0.155493	NA	NA	0.23	0.14585	650	0.14585	NA	NA	NA	NA
Woodchuck	5	Pennsylvania	15.95	0.943328	650	0.943328	1.02225	Negative	16.18	0.879815	650	0.879815	0.953424	Negative	1.02225	Negative
Woodchuck	5	Pennsylvania	16.41	0.827251	650	0.827251	0.896462	Negative	16.64	0.827444	650	0.827444	0.896672	Negative	0.896462	Negative
Woodchuck	5	Pennsylvania	16.87	0.860352	650	0.860352	0.932333	Negative	17.1	0.775277	650	0.775277	0.84014	Negative	0.932333	Negative
Woodchuck	5	Pennsylvania	17.33	0.995818	650	0.995818	1.07913	Negative	17.56	0.903683	650	0.903683	0.979289	Negative	1.07913	Negative
Camas Pocket Gopher	5	Oregon	17.79	0.907414	650	0.907414	0.983332	Negative	18.02	0.875004	650	0.875004	0.948211	Negative	0.983332	Negative
Camas Pocket Gopher	5	Oregon	18.25	0.916007	650	0.916007	0.992644	Negative	18.48	1.03403	650	1.03403	1.12054	Negative	0.992644	Negative
Camas Pocket Gopher	5	Oregon	19.14	0.88911	650	0.88911	0.963497	Negative	19.37	1.00654	650	1.00654	1.09075	Negative	0.963497	Negative
Virginia Opossum	5	Oregon	19.6	0.782019	650	0.782019	0.847446	Negative	19.83	0.699054	650	0.699054	0.75754	Negative	0.847446	Negative
Nutria	5	Oregon	20.06	0.930928	650	0.930928	1.00881	Negative	20.29	0.916827	650	0.916827	0.993533	Negative	1.00881	Negative
Muskrat	5	Oregon	20.52	0.897506	650	0.897506	0.972595	Negative	20.75	0.899236	650	0.899236	0.97447	Negative	0.972595	Negative
Virginia Opossum	5	Oregon	22.33	0.780657	650	0.780657	0.84597	Negative	22.56	0.715592	650	0.715592	0.775462	Negative	0.84597	Negative
Virginia Opossum	5	Oregon	22.79	1.04359	650	1.04359	1.1309	Negative	23.02	0.988013	650	0.988013	1.07067	Negative	1.1309	Negative
Nutria	5	Oregon	23.25	0.947193	650	0.947193	1.02644	Negative	23.48	1.10792	650	1.10792	1.20061	Negative	1.02644	Negative
Nutria	5	Oregon	23.71	0.974688	650	0.974688	1.05623	Negative	23.94	0.963517	650	0.963517	1.04413	Negative	1.05623	Negative
Nutria	5	Oregon	24.17	1.0202	650	1.0202	1.10555	Negative	24.4	0.946536	650	0.946536	1.02573	Negative	1.10555	Negative
Nutria	5	Oregon	24.63	0.940045	650	0.940045	1.01869	Negative	NA	NA	NA	NA	1.01869	NA	1.01869	Negative
Nutria	5	Oregon	20.98	0.819119	650	0.819119	0.88765	Negative	21.21	0.834367	650	0.834367	0.904174	Negative	0.88765	Negative
Nutria	5	Oregon	21.44	0.89405	650	0.89405	0.96885	Negative	21.67	1.04396	650	1.04396	1.1313	Negative	0.96885	Negative
Badger	5	North Dakota	0.92	1.10623	650	1.10623	1.19878	Negative	1.15	1.38144	650	1.38144	1.49702	Negative	1.19878	Negative
Striped Skunk	5	North Dakota	1.38	1.18446	650	1.18446	1.28356	Negative	1.61	1.25261	650	1.25261	1.35741	Negative	1.28356	Negative
Raccoon	5	North Dakota	1.84	1.14408	650	1.14408	1.2398	Negative	2.07	1.14134	650	1.14134	1.23683	Negative	1.2398	Negative
Raccoon	5	North Dakota	2.3	1.16051	650	1.16051	1.2576	Negative	2.53	1.14188	650	1.14188	1.23741	Negative	1.2576	Negative
Raccoon	5	North Dakota	3.19	0.807165	650	0.807165	0.874696	Negative	3.42	0.869775	650	0.869775	0.942544	Negative	0.874696	Negative
Striped Skunk	5	North Dakota	3.65	0.779994	650	0.779994	0.845252	Negative	3.88	0.933629	650	0.933629	1.01174	Negative	0.845252	Negative
Striped Skunk	5	North Dakota	4.11	1.08876	650	1.08876	1.17985	Negative	4.34	0.947925	650	0.947925	1.02723	Negative	1.17985	Negative
Striped Skunk	5	North Dakota	4.57	0.927389	650	0.927389	1.00498	Negative	4.8	0.925417	650	0.925417	1.00284	Negative	1.00498	Negative
Red Fox	5	Maine	13.68	0.869741	650	0.869741	0.942507	Negative	13.91	0.866038	650	0.866038	0.938494	Negative	0.942507	Negative
Red Fox	5	Maine	14.14	0.871873	650	0.871873	0.944818	Negative	14.37	0.941257	650	0.941257	1.02001	Negative	0.944818	Negative
Red Fox	5	Maine	14.6	0.833566	650	0.833566	0.903306	Negative	14.83	0.832444	650	0.832444	0.90209	Negative	0.903306	Negative
Raccoon	5	Maine	15.06	0.787428	650	0.787428	0.853308	Negative	15.29	1.04411	650	1.04411	1.13146	Negative	0.853308	Negative
Raccoon	5	Maine	5.03	0.926522	650	0.926522	1.00404	Negative	5.26	0.85339	650	0.85339	0.924788	Negative	1.00404	Negative
American Fisher	5	Maine	5.49	0.884616	650	0.884616	0.958627	Negative	5.72	1.02357	650	1.02357	1.10921	Negative	0.958627	Negative
Raccoon	5	Maine	6.38	0.735999	650	0.735999	0.797576	Negative	6.61	0.783271	650	0.783271	0.848803	Negative	0.797576	Negative
Eastern Chipmunk	5	Maine	6.84	0.869002	650	0.869002	0.941706	Negative	7.07	0.865859	650	0.865859	0.9383	Negative	0.941706	Negative
Red Fox	5	Maine	7.3	0.836857	650	0.836857	0.906872	Negative	7.53	0.914952	650	0.914952	0.991501	Negative	0.906872	Negative
Virginia Opossum	5	Maine	7.76	0.937003	650	0.937003	1.0154	Negative	7.99	0.738816	650	0.738816	0.800629	Negative	1.0154	Negative
Raccoon	5	Maine	8.22	0.820561	650	0.820561	0.889213	Negative	8.45	0.75017	650	0.75017	0.812932	Negative	0.889213	Negative
Raccoon	5	Maine	8.68	0.684532	650	0.684532	0.741803	Negative	8.91	0.906836	650	0.906836	0.982706	Negative	0.741803	Negative
Coyote	5	Maine	9.57	0.802102	650	0.802102	0.869209	Negative	9.8	0.76009	650	0.76009	0.823682	Negative	0.869209	Negative
Striped Skunk	5	California	10.03	0.8062	650	0.8062	0.87365	Negative	10.26	0.818942	650	0.818942	0.887458	Negative	0.87365	Negative
Virginia Opossum	5	California	10.49	0.799254	650	0.799254	0.866123	Negative	10.72	0.890376	650	0.890376	0.964869	Negative	0.866123	Negative
Striped Skunk	5	California	10.95	0.928649	650	0.928649	1.00634	Negative	11.18	0.93764	650	0.93764	1.01609	Negative	1.00634	Negative
Deer Mouse	5	California	11.41	0.810489	650	0.810489	0.878298	Negative	11.64	0.848504	650	0.848504	0.919493	Negative	0.878298	Negative
Deer Mouse	5	California	11.87	0.736702	650	0.736702	0.798338	Negative	12.1	1.01127	650	1.01127	1.09588	Negative	0.798338	Negative
Striped Skunk	5	California	12.76	0.835131	650	0.835131	0.905002	Negative	12.99	0.768124	650	0.768124	0.832389	Negative	0.905002	Negative
Striped Skunk	5	California	13.22	0.937044	650	0.937044	1.01544	Negative	13.45	0.817878	650	0.817878	0.886305	Negative	1.01544	Negative
Negative control plate 5	5	NA	0.46	0.983109	650	0.983109	NA	NA	0.69	0.862481	650	0.862481	NA	NA	NA	NA
Positive control plate 5	5	NA	0	0.126282	650	0.126282	NA	NA	0.23	0.130905	650	0.130905	NA	NA	NA	NA
White-footed Mouse	6	Iowa	24.64	1.09483	650	1.09483	0.913622	Negative	24.87	1.13103	650	1.13103	0.943831	Negative	0.913622	Negative
Striped Skunk	6	Oregon	0.92	1.2254	650	1.2254	1.02258	Negative	1.15	1.16041	650	1.16041	0.968348	Negative	1.02258	Negative
Virginia Opossum	6	Oregon	1.38	0.958909	650	0.958909	0.800198	Negative	1.61	0.874881	650	0.874881	0.730077	Negative	0.800198	Negative
American Mink	6	Oregon	1.84	0.893699	650	0.893699	0.745781	Negative	2.08	0.90041	650	0.90041	0.751381	Negative	0.745781	Negative
Nutria	6	Oregon	2.31	1.04993	650	1.04993	0.876154	Negative	2.54	0.910776	650	0.910776	0.760031	Negative	0.876154	Negative
Nutria	6	Oregon	3.65	1.08635	650	1.08635	0.906546	Negative	3.88	1.25987	650	1.25987	1.05135	Negative	0.906546	Negative
Nutria	6	Oregon	4.11	1.07184	650	1.07184	0.894437	Negative	4.34	1.03801	650	1.03801	0.866207	Negative	0.894437	Negative
Nutria	6	Oregon	4.57	1.025	650	1.025	0.85535	Negative	4.8	1.0571	650	1.0571	0.882137	Negative	0.85535	Negative
Nutria	6	Oregon	5.04	1.0305	650	1.0305	0.85994	Negative	5.27	0.989927	650	0.989927	0.826082	Negative	0.85994	Negative
Nutria	6	Oregon	5.5	0.888879	650	0.888879	0.741759	Negative	5.73	0.898936	650	0.898936	0.750151	Negative	0.741759	Negative
Nutria	6	Oregon	6.38	0.99624	650	0.99624	0.83135	Negative	6.61	1.01367	650	1.01367	0.845895	Negative	0.83135	Negative
Nutria	6	Oregon	6.84	1.00162	650	1.00162	0.83584	Negative	7.07	1.00346	650	1.00346	0.837375	Negative	0.83584	Negative
Nutria	6	Oregon	7.3	0.984916	650	0.984916	0.8219	Negative	7.53	1.04537	650	1.04537	0.872348	Negative	0.8219	Negative
Nutria	6	Oregon	3.19	1.07071	650	1.07071	0.893494	Negative	3.42	1.12566	650	1.12566	0.939349	Negative	0.893494	Negative
Muskrat	6	Ohio	7.77	1.31907	650	1.31907	1.10075	Negative	8	1.07582	650	1.07582	0.897759	Negative	1.10075	Negative
Muskrat	6	Ohio	8.23	1.03411	650	1.03411	0.862952	Negative	8.46	0.970993	650	0.970993	0.810282	Negative	0.862952	Negative
Muskrat	6	Ohio	8.69	0.98512	650	0.98512	0.822071	Negative	8.92	0.995827	650	0.995827	0.831005	Negative	0.822071	Negative
Muskrat	6	Ohio	9.57	1.1763	650	1.1763	0.981608	Negative	9.8	1.15736	650	1.15736	0.965803	Negative	0.981608	Negative
Muskrat	6	Ohio	10.03	1.11574	650	1.11574	0.931071	Negative	10.26	1.12695	650	1.12695	0.940426	Negative	0.931071	Negative
Muskrat	6	Ohio	10.49	1.04123	650	1.04123	0.868894	Negative	10.72	1.11762	650	1.11762	0.93264	Negative	0.868894	Negative
Muskrat	6	Ohio	10.96	1.13824	650	1.13824	0.949847	Negative	11.19	1.10005	650	1.10005	0.917978	Negative	0.949847	Negative
Muskrat	6	Ohio	11.42	1.04332	650	1.04332	0.870638	Negative	11.65	1.0254	650	1.0254	0.855684	Negative	0.870638	Negative
Muskrat	6	Ohio	11.88	0.981288	650	0.981288	0.818873	Negative	12.11	1.04286	650	1.04286	0.870254	Negative	0.818873	Negative
Muskrat	6	Ohio	12.76	1.11399	650	1.11399	0.929611	Negative	12.99	1.02668	650	1.02668	0.856752	Negative	0.929611	Negative
Muskrat	6	Ohio	13.22	1.18701	650	1.18701	0.990545	Negative	13.46	1.18056	650	1.18056	0.985163	Negative	0.990545	Negative
Muskrat	6	Ohio	13.69	1.08583	650	1.08583	0.906112	Negative	13.92	1.11583	650	1.11583	0.931146	Negative	0.906112	Negative
Muskrat	6	Ohio	14.15	1.07602	650	1.07602	0.897925	Negative	14.38	1.18637	650	1.18637	0.990011	Negative	0.897925	Negative
Muskrat	6	Ohio	14.61	1.0349	650	1.0349	0.863611	Negative	14.84	1.01524	650	1.01524	0.847205	Negative	0.863611	Negative
Muskrat	6	Ohio	15.07	0.976965	650	0.976965	0.815265	Negative	15.3	1.04492	650	1.04492	0.871973	Negative	0.815265	Negative
Muskrat	6	Ohio	15.95	1.21857	650	1.21857	1.01688	Negative	16.18	1.25733	650	1.25733	1.04923	Negative	1.01688	Negative
Muskrat	6	Ohio	16.41	1.09519	650	1.09519	0.913923	Negative	16.64	1.0908	650	1.0908	0.910259	Negative	0.913923	Negative
Muskrat	6	Ohio	16.88	1.11852	650	1.11852	0.933391	Negative	17.11	1.01744	650	1.01744	0.849041	Negative	0.933391	Negative
Muskrat	6	Ohio	17.34	1.11005	650	1.11005	0.926323	Negative	17.57	1.08718	650	1.08718	0.907238	Negative	0.926323	Negative
American Mink	6	Ohio	17.8	1.05809	650	1.05809	0.882963	Negative	18.03	1.03955	650	1.03955	0.867492	Negative	0.882963	Negative
American Mink	6	Ohio	18.26	1.12681	650	1.12681	0.940309	Negative	18.49	1.02477	650	1.02477	0.855158	Negative	0.940309	Negative
American Mink	6	Ohio	19.14	0.99469	650	0.99469	0.830057	Negative	19.37	1.15526	650	1.15526	0.96405	Negative	0.830057	Negative
American Mink	6	Ohio	19.6	1.13566	650	1.13566	0.947694	Negative	19.83	1.06738	650	1.06738	0.890715	Negative	0.947694	Negative
Virginia Opossum	6	Iowa	20.06	1.05143	650	1.05143	0.877405	Negative	20.3	1.07925	650	1.07925	0.900621	Negative	0.877405	Negative
Virginia Opossum	6	Iowa	20.53	0.991796	650	0.991796	0.827642	Negative	20.76	1.07138	650	1.07138	0.894053	Negative	0.827642	Negative
Virginia Opossum	6	Iowa	20.99	1.02777	650	1.02777	0.857661	Negative	21.22	1.04211	650	1.04211	0.869628	Negative	0.857661	Negative
Virginia Opossum	6	Iowa	21.45	0.987488	650	0.987488	0.824047	Negative	21.68	1.09688	650	1.09688	0.915333	Negative	0.824047	Negative
Raccoon	6	Iowa	22.33	1.07313	650	1.07313	0.895514	Negative	22.56	1.00803	650	1.00803	0.841189	Negative	0.895514	Negative
Raccoon	6	Iowa	22.79	1.11831	650	1.11831	0.933216	Negative	23.03	1.11272	650	1.11272	0.928551	Negative	0.933216	Negative
Raccoon	6	Iowa	23.26	1.09628	650	1.09628	0.914832	Negative	23.49	1.22587	650	1.22587	1.02297	Negative	0.914832	Negative
Raccoon	6	Iowa	23.72	1.09483	650	1.09483	0.913622	Negative	23.95	1.05771	650	1.05771	0.882646	Negative	0.913622	Negative
Raccoon	6	Iowa	24.18	1.08935	650	1.08935	0.909049	Negative	24.41	1.10178	650	1.10178	0.919422	Negative	0.909049	Negative
Negative control plate 6	6	NA	0.46	1.25742	650	1.25742	NA	NA	0.69	1.13926	650	1.13926	NA	NA	NA	NA
Positive control plate 6	6	NA	0	0.140381	650	0.140381	NA	NA	0.23	0.136674	650	0.136674	NA	NA	NA	NA
White-footed Mouse	7	Iowa	1.15	1.2505	650	1.20868	0.941864	Negative	0.92	1.20868	650	1.2505	0.974452	Negative	0.941864	Negative
White-footed Mouse	7	Iowa	1.62	1.23941	650	1.31495	1.02467	Negative	1.38	1.31495	650	1.23941	0.96581	Negative	1.02467	Negative
White-footed Mouse	7	Iowa	2.08	1.22593	650	1.20246	0.937017	Negative	1.85	1.20246	650	1.22593	0.955306	Negative	0.937017	Negative
White-footed Mouse	7	Iowa	2.54	1.1641	650	1.08607	0.84632	Negative	2.31	1.08607	650	1.1641	0.907125	Negative	0.84632	Negative
Northern Short-tailed Shrew	7	Iowa	3.42	1.22711	650	1.27207	0.991261	Negative	3.19	1.27207	650	1.22711	0.956226	Negative	0.991261	Negative
White-footed Mouse	7	Iowa	3.88	1.18542	650	1.10705	0.862669	Negative	3.65	1.10705	650	1.18542	0.923739	Negative	0.862669	Negative
White-footed Mouse	7	Iowa	4.34	1.11845	650	1.07769	0.83979	Negative	4.11	1.07769	650	1.11845	0.871552	Negative	0.83979	Negative
White-footed Mouse	7	Iowa	4.81	1.19417	650	1.15021	0.896301	Negative	4.58	1.15021	650	1.19417	0.930557	Negative	0.896301	Negative
White-footed Mouse	7	Iowa	5.27	1.07803	650	1.00081	0.779881	Negative	5.04	1.00081	650	1.07803	0.840055	Negative	0.779881	Negative
White-footed Mouse	7	Iowa	5.73	1.07782	650	0.959473	0.747669	Negative	5.5	0.959473	650	1.07782	0.839891	Negative	0.747669	Negative
White-footed Mouse	7	Iowa	6.38	1.25514	650	1.25514	0.978068	Negative	6.61	1.14413	650	1.14413	0.891563	Negative	0.978068	Negative
White-footed Mouse	7	Iowa	6.84	1.07164	650	1.07164	0.835076	Negative	7.07	1.11901	650	1.11901	0.871989	Negative	0.835076	Negative
White-footed Mouse	7	Iowa	7.3	1.0035	650	1.0035	0.781978	Negative	7.53	1.063	650	1.063	0.828343	Negative	0.781978	Negative
Eastern Fox Squirrel	7	Iowa	7.77	1.03147	650	1.03147	0.803773	Negative	8	1.13101	650	1.13101	0.88134	Negative	0.803773	Negative
Eastern Fox Squirrel	7	Iowa	8.23	0.969331	650	0.969331	0.755351	Negative	8.46	0.95429	650	0.95429	0.743631	Negative	0.755351	Negative
Eastern Fox Squirrel	7	Iowa	8.69	0.890832	650	0.890832	0.694181	Suspect Positive	8.92	0.928115	650	0.928115	0.723234	Negative	0.694181	Suspect Positive
Muskrat	7	Iowa	9.57	1.21414	650	1.21414	0.946119	Negative	9.8	1.09176	650	1.09176	0.850754	Negative	0.946119	Negative
Virginia Opossum	7	Iowa	10.03	1.61875	650	1.61875	1.26141	Negative	10.26	1.5372	650	1.5372	1.19786	Negative	1.26141	Negative
Virginia Opossum	7	Iowa	10.49	1.06437	650	1.06437	0.82941	Negative	10.73	1.11583	650	1.11583	0.869511	Negative	0.82941	Negative
Virginia Opossum	7	Iowa	10.96	1.04066	650	1.04066	0.810934	Negative	11.19	0.995346	650	0.995346	0.775623	Negative	0.810934	Negative
Virginia Opossum	7	Iowa	11.42	1.02058	650	1.02058	0.795287	Negative	11.65	1.07347	650	1.07347	0.836502	Negative	0.795287	Negative
Virginia Opossum	7	Iowa	11.88	0.949427	650	0.949427	0.739841	Negative	12.11	1.00026	650	1.00026	0.779453	Negative	0.739841	Negative
Raccoon	7	Iowa	12.76	1.102	650	1.102	0.858734	Negative	12.99	1.11739	650	1.11739	0.870726	Negative	0.858734	Negative
Raccoon	7	Iowa	13.22	1.18637	650	1.18637	0.924479	Negative	13.45	1.17663	650	1.17663	0.916889	Negative	0.924479	Negative
Raccoon	7	Iowa	13.68	1.20163	650	1.20163	0.93637	Negative	13.92	1.16164	650	1.16164	0.905208	Negative	0.93637	Negative
Raccoon	7	Iowa	14.15	1.17137	650	1.17137	0.91279	Negative	14.38	1.12522	650	1.12522	0.876828	Negative	0.91279	Negative
Raccoon	7	Iowa	14.61	1.07504	650	1.07504	0.837725	Negative	14.84	1.09193	650	1.09193	0.850887	Negative	0.837725	Negative
Raccoon	7	Iowa	15.07	1.04822	650	1.04822	0.816826	Negative	15.3	1.14278	650	1.14278	0.890511	Negative	0.816826	Negative
Raccoon	7	Iowa	15.95	1.20777	650	1.20777	0.941155	Negative	16.18	1.11925	650	1.11925	0.872176	Negative	0.941155	Negative
Striped Skunk	7	Iowa	16.41	1.04559	650	1.04559	0.814776	Negative	16.64	1.14869	650	1.14869	0.895117	Negative	0.814776	Negative
Muskrat	7	Oregon	16.87	1.15076	650	1.15076	0.89673	Negative	17.11	1.11696	650	1.11696	0.870391	Negative	0.89673	Negative
Nutria	7	Oregon	17.57	1.02134	650	0.941653	0.733783	Negative	17.34	0.941653	650	1.02134	0.795879	Negative	0.733783	Negative
Nutria	7	Oregon	17.8	1.06137	650	1.06137	0.827073	Negative	18.03	1.03327	650	1.03327	0.805176	Negative	0.827073	Negative
Nutria	7	Oregon	18.26	1.03922	650	1.03922	0.809812	Negative	18.49	1.06538	650	1.06538	0.830198	Negative	0.809812	Negative
Virginia Opossum	7	Oregon	19.14	1.06945	650	1.06945	0.833369	Negative	19.37	1.11802	650	1.11802	0.871217	Negative	0.833369	Negative
Striped Skunk	7	Oregon	19.6	1.22037	650	1.22037	0.950973	Negative	19.83	1.08222	650	1.08222	0.84332	Negative	0.950973	Negative
Virginia Opossum	7	Oregon	20.07	1.11068	650	1.11068	0.865498	Negative	20.3	1.08752	650	1.08752	0.84745	Negative	0.865498	Negative
CA Ground Squirrel	7	Oregon	20.53	0.965313	650	0.965313	0.75222	Negative	20.76	1.11597	650	1.11597	0.86962	Negative	0.75222	Negative
Virginia Opossum	7	Iowa	20.99	1.02556	650	1.02556	0.799168	Negative	21.22	1.095	650	1.095	0.853279	Negative	0.799168	Negative
Virginia Opossum	7	Iowa	21.45	1.03821	650	1.03821	0.809025	Negative	21.68	1.22816	650	1.22816	0.957044	Negative	0.809025	Negative
Virginia Opossum	7	Iowa	22.79	1.19436	650	1.19436	0.930705	Negative	23.02	1.15305	650	1.15305	0.898514	Negative	0.930705	Negative
Virginia Opossum	7	Iowa	22.33	1.25421	650	1.25421	0.977343	Negative	22.56	1.2307	650	1.2307	0.959023	Negative	0.977343	Negative
Virginia Opossum	7	Iowa	23.25	1.22509	650	1.22509	0.954652	Negative	23.49	1.23867	650	1.23867	0.965234	Negative	0.954652	Negative
Raccoon	7	Iowa	23.72	0.873735	650	0.873735	0.680858	Suspect Positive	23.95	1.09221	650	1.09221	0.851105	Negative	0.680858	Suspect Positive
Raccoon	7	Iowa	24.18	1.06105	650	1.06105	0.826823	Negative	24.41	1.06971	650	1.06971	0.833572	Negative	0.826823	Negative
Raccoon	7	Iowa	24.64	1.15284	650	1.15284	0.898351	Negative	24.87	1.0613	650	1.0613	0.827018	Negative	0.898351	Negative
Negative control plate 7	7	NA	0.46	1.36145	650	1.36145	NA	NA	0.69	1.20512	650	1.20512	NA	NA	NA	NA
Positive control plate 7	7	NA	0	0.196164	650	0.196164	NA	NA	0.23	0.191983	650	0.191983	NA	NA	NA	NA
Nutria	8	Oregon	6.38	0.77862	650	0.77862	0.863828	Negative	6.61	0.66134	650	0.66134	0.733713	Negative	0.863828	Negative
Nutria	8	Oregon	6.84	0.748938	650	0.748938	0.830897	Negative	7.07	0.722964	650	0.722964	0.802081	Negative	0.830897	Negative
Nutria	8	Oregon	7.3	0.74011	650	0.74011	0.821103	Negative	7.53	0.784639	650	0.784639	0.870505	Negative	0.821103	Negative
Nutria	8	Oregon	7.76	0.741632	650	0.741632	0.822792	Negative	7.99	0.772267	650	0.772267	0.856779	Negative	0.822792	Negative
Nutria	8	Oregon	8.22	0.744418	650	0.744418	0.825883	Negative	8.45	0.733587	650	0.733587	0.813866	Negative	0.825883	Negative
Nutria	8	Oregon	8.68	0.747522	650	0.747522	0.829326	Negative	8.91	0.76425	650	0.76425	0.847885	Negative	0.829326	Negative
Nutria	8	Oregon	9.57	0.779152	650	0.779152	0.864418	Negative	9.8	0.671298	650	0.671298	0.744761	Negative	0.864418	Negative
Nutria	8	Oregon	1.84	0.876937	650	0.876937	0.972904	Negative	2.07	0.929002	650	0.929002	1.03067	Negative	0.972904	Negative
Nutria	8	Oregon	2.3	0.854735	650	0.854735	0.948272	Negative	2.53	0.915819	650	0.915819	1.01604	Negative	0.948272	Negative
Nutria	8	Oregon	3.19	0.795783	650	0.795783	0.882869	Negative	3.42	0.798775	650	0.798775	0.886188	Negative	0.882869	Negative
Nutria	8	Oregon	3.65	0.732738	650	0.732738	0.812924	Negative	3.88	0.704528	650	0.704528	0.781627	Negative	0.812924	Negative
Nutria	8	Oregon	4.11	0.777576	650	0.777576	0.862669	Negative	4.34	0.934761	650	0.934761	1.03706	Negative	0.862669	Negative
Nutria	8	Oregon	4.57	0.843289	650	0.843289	0.935574	Negative	4.8	0.827424	650	0.827424	0.917972	Negative	0.935574	Negative
Camas Pocket Gopher	8	Oregon	5.03	0.601956	650	0.601956	0.66783	Suspect Positive	5.26	0.712702	650	0.712702	0.790696	Negative	0.66783	Suspect Positive
Striped Skunk	8	Oregon	5.49	0.800493	650	0.800493	0.888094	Negative	5.72	0.781933	650	0.781933	0.867503	Negative	0.888094	Negative
Woodchuck	8	Ohio	10.03	0.896745	650	0.896745	0.994879	Negative	10.26	0.837401	650	0.837401	0.929041	Negative	0.994879	Negative
Woodchuck	8	Ohio	10.49	0.754264	650	0.754264	0.836806	Negative	10.72	0.859759	650	0.859759	0.953846	Negative	0.836806	Negative
Woodchuck	8	Ohio	10.95	0.876604	650	0.876604	0.972534	Negative	11.18	0.841484	650	0.841484	0.933571	Negative	0.972534	Negative
Woodchuck	8	Ohio	11.41	0.774056	650	0.774056	0.858764	Negative	11.64	0.875855	650	0.875855	0.971703	Negative	0.858764	Negative
Woodchuck	8	Ohio	11.87	0.718948	650	0.718948	0.797625	Negative	12.1	0.876221	650	0.876221	0.972109	Negative	0.797625	Negative
Woodchuck	8	Ohio	12.76	0.888708	650	0.888708	0.985963	Negative	12.99	0.866348	650	0.866348	0.961156	Negative	0.985963	Negative
Woodchuck	8	Ohio	13.22	0.929107	650	0.929107	1.03078	Negative	13.45	0.85418	650	0.85418	0.947656	Negative	1.03078	Negative
Woodchuck	8	Ohio	13.68	0.867931	650	0.867931	0.962912	Negative	13.91	0.825637	650	0.825637	0.91599	Negative	0.962912	Negative
Woodchuck	8	Ohio	14.14	0.837076	650	0.837076	0.928681	Negative	14.37	0.8385	650	0.8385	0.93026	Negative	0.928681	Negative
Raccoon	8	Ohio	14.6	0.623761	650	0.623761	0.692022	Suspect Positive	14.83	0.657465	650	0.657465	0.729414	Negative	0.692022	Suspect Positive
Raccoon	8	Ohio	15.06	0.60031	650	0.60031	0.666004	Suspect Positive	15.29	0.624414	650	0.624414	0.692746	Suspect Positive	0.666004	Suspect Positive
Raccoon	8	Ohio	15.95	0.750743	650	0.750743	0.8329	Negative	16.18	0.692816	650	0.692816	0.768634	Negative	0.8329	Negative
Raccoon	8	Ohio	16.41	0.480688	650	0.480688	0.533292	Suspect Positive	16.64	0.489684	650	0.489684	0.543272	Suspect Positive	0.533292	Suspect Positive
Virginia Opossum	8	Iowa	1.38	1.0106	650	1.0106	1.12119	Negative	1.61	0.986227	650	0.986227	1.09415	Negative	1.12119	Negative
Virginia Opossum	8	Iowa	0.92	1.08606	650	1.08606	1.20491	Negative	1.15	1.1089	650	1.1089	1.23025	Negative	1.20491	Negative
Raccoon	8	Ohio	16.87	0.618833	650	0.618833	0.686554	Suspect Positive	17.1	0.610651	650	0.610651	0.677477	Suspect Positive	0.686554	Suspect Positive
Eastern Chipmunk	8	Ohio	17.33	0.840569	650	0.840569	0.932556	Negative	17.56	0.864331	650	0.864331	0.958918	Negative	0.932556	Negative
Raccoon	8	Ohio	17.79	0.888701	650	0.888701	0.985955	Negative	18.02	0.940983	650	0.940983	1.04396	Negative	0.985955	Negative
Raccoon	8	Ohio	18.25	0.647338	650	0.647338	0.718179	Negative	18.48	0.730098	650	0.730098	0.809996	Negative	0.718179	Negative
Eastern Chipmunk	8	Ohio	19.14	0.928189	650	0.928189	1.02976	Negative	19.37	0.966242	650	0.966242	1.07198	Negative	1.02976	Negative
Raccoon	8	Ohio	19.6	0.732894	650	0.732894	0.813098	Negative	19.83	0.664363	650	0.664363	0.737067	Negative	0.813098	Negative
Raccoon	8	Maine	20.06	0.758837	650	0.758837	0.84188	Negative	20.29	0.735578	650	0.735578	0.816075	Negative	0.84188	Negative
Raccoon	8	Maine	20.52	0.580584	650	0.580584	0.64412	Suspect Positive	20.75	0.624323	650	0.624323	0.692645	Suspect Positive	0.64412	Suspect Positive
Raccoon	8	Maine	20.98	0.718106	650	0.718106	0.796691	Negative	21.21	0.739857	650	0.739857	0.820823	Negative	0.796691	Negative
Raccoon	8	Maine	21.44	0.597322	650	0.597322	0.662689	Suspect Positive	21.67	0.738076	650	0.738076	0.818847	Negative	0.662689	Suspect Positive
Virginia Opossum	8	Maine	22.33	0.852705	650	0.852705	0.94602	Negative	22.56	0.867185	650	0.867185	0.962085	Negative	0.94602	Negative
Raccoon	8	Maine	22.79	0.771123	650	0.771123	0.85551	Negative	23.02	0.735185	650	0.735185	0.815639	Negative	0.85551	Negative
Eastern Chipmunk	8	Maine	23.25	0.811166	650	0.811166	0.899935	Negative	23.48	0.885197	650	0.885197	0.982068	Negative	0.899935	Negative
Eastern Chipmunk	8	Maine	23.71	0.931029	650	0.931029	1.03292	Negative	23.94	0.94357	650	0.94357	1.04683	Negative	1.03292	Negative
Eastern Chipmunk	8	Maine	24.17	0.880498	650	0.880498	0.976854	Negative	24.4	0.954012	650	0.954012	1.05841	Negative	0.976854	Negative
Raccoon	8	Maine	24.63	0.736877	650	0.736877	0.817516	Negative	24.86	0.778336	650	0.778336	0.863512	Negative	0.817516	Negative
Negative control plate 8	8	NA	0.46	0.895192	650	0.895192	NA	NA	0.69	0.907529	650	0.907529	NA	NA	NA	NA
Positive control plate 8	8	NA	0	0.124572	650	0.124572	NA	NA	0.23	0.124118	650	0.124118	NA	NA	NA	NA
Raccoon	9	Iowa	15.06	0.912271	650	0.912271	0.894127	Negative	15.29	0.986516	650	0.986516	0.966895	Negative	0.894127	Negative
Raccoon	9	Iowa	10.49	1.06468	650	1.06468	1.0435	Negative	10.72	0.954219	650	0.954219	0.935241	Negative	1.0435	Negative
Raccoon	9	Iowa	5.49	1.03576	650	1.03576	1.01516	Negative	5.72	1.02547	650	1.02547	1.00507	Negative	1.01516	Negative
Raccoon	9	Iowa	0.92	1.06565	650	1.06565	1.04446	Negative	1.15	1.12833	650	1.12833	1.10589	Negative	1.04446	Negative
White-footed Mouse	9	Iowa	20.52	0.93902	650	0.93902	0.920344	Negative	20.75	0.963583	650	0.963583	0.944418	Negative	0.920344	Negative
White-footed Mouse	9	Iowa	15.95	0.94014	650	0.94014	0.921442	Negative	16.18	1.01915	650	1.01915	0.99888	Negative	0.921442	Negative
White-footed Mouse	9	Iowa	10.95	0.992701	650	0.992701	0.972957	Negative	11.18	0.938589	650	0.938589	0.919921	Negative	0.972957	Negative
White-footed Mouse	9	Iowa	6.38	0.883113	650	0.883113	0.865549	Negative	6.61	1.00103	650	1.00103	0.981121	Negative	0.865549	Negative
White-footed Mouse	9	Iowa	1.38	1.17624	650	1.17624	1.15285	Negative	1.61	1.17248	650	1.17248	1.14916	Negative	1.15285	Negative
Raccoon	9	Iowa	20.98	0.608314	650	0.608314	0.596215	Suspect Positive	21.21	0.615796	650	0.615796	0.603548	Suspect Positive	0.596215	Suspect Positive
Raccoon	9	Iowa	16.41	0.16543	650	0.16543	0.16214	Positive	16.64	0.185467	650	0.185467	0.181778	Positive	0.16214	Positive
Raccoon	9	Iowa	11.41	0.909894	650	0.909894	0.891797	Negative	11.64	0.800568	650	0.800568	0.784646	Negative	0.891797	Negative
Raccoon	9	Iowa	6.84	1.00304	650	1.00304	0.983091	Negative	7.07	1.02805	650	1.02805	1.0076	Negative	0.983091	Negative
Raccoon	9	Iowa	1.84	1.03573	650	1.03573	1.01513	Negative	2.07	1.10167	650	1.10167	1.07976	Negative	1.01513	Negative
Virginia Opossum	9	Iowa	21.44	0.888173	650	0.888173	0.870508	Negative	21.67	1.02572	650	1.02572	1.00532	Negative	0.870508	Negative
Virginia Opossum	9	Iowa	16.87	0.986482	650	0.986482	0.966862	Negative	17.1	0.951483	650	0.951483	0.932559	Negative	0.966862	Negative
Virginia Opossum	9	Iowa	11.87	0.890088	650	0.890088	0.872385	Negative	12.1	0.941043	650	0.941043	0.922327	Negative	0.872385	Negative
Virginia Opossum	9	Iowa	7.3	1.11931	650	1.11931	1.09705	Negative	7.53	1.03635	650	1.03635	1.01574	Negative	1.09705	Negative
Badger	9	Iowa	2.3	1.08491	650	1.08491	1.06333	Negative	2.53	1.16774	650	1.16774	1.14451	Negative	1.06333	Negative
White-footed Mouse	9	Iowa	22.33	0.94847	650	0.94847	0.929606	Negative	22.56	0.910551	650	0.910551	0.892441	Negative	0.929606	Negative
White-footed Mouse	9	Iowa	17.33	1.05476	650	1.05476	1.03378	Negative	17.56	0.976235	650	0.976235	0.956819	Negative	1.03378	Negative
White-footed Mouse	9	Iowa	12.76	0.946653	650	0.946653	0.927825	Negative	12.99	1.12102	650	1.12102	1.09872	Negative	0.927825	Negative
White-footed Mouse	9	Iowa	7.76	1.19539	650	1.19539	1.17162	Negative	7.99	0.962735	650	0.962735	0.943587	Negative	1.17162	Negative
White-footed Mouse	9	Iowa	3.19	0.975145	650	0.975145	0.95575	Negative	3.42	0.990533	650	0.990533	0.970832	Negative	0.95575	Negative
White-footed Mouse	9	Iowa	22.79	0.945173	650	0.945173	0.926375	Negative	23.02	0.978233	650	0.978233	0.958777	Negative	0.926375	Negative
White-footed Mouse	9	Iowa	17.79	0.981111	650	0.981111	0.961598	Negative	18.02	0.940551	650	0.940551	0.921844	Negative	0.961598	Negative
White-footed Mouse	9	Iowa	13.22	1.00762	650	1.00762	0.98758	Negative	13.45	1.04789	650	1.04789	1.02705	Negative	0.98758	Negative
White-footed Mouse	9	Iowa	8.22	0.952904	650	0.952904	0.933952	Negative	8.45	0.889258	650	0.889258	0.871572	Negative	0.933952	Negative
White-footed Mouse	9	Iowa	3.65	0.954664	650	0.954664	0.935677	Negative	3.88	0.959694	650	0.959694	0.940607	Negative	0.935677	Negative
Muskrat	9	Iowa	23.25	1.01808	650	1.01808	0.997832	Negative	23.48	1.03575	650	1.03575	1.01515	Negative	0.997832	Negative
Muskrat	9	Iowa	18.25	1.04896	650	1.04896	1.0281	Negative	18.48	1.00785	650	1.00785	0.987805	Negative	1.0281	Negative
White-footed Mouse	9	Iowa	13.68	0.970072	650	0.970072	0.950778	Negative	13.91	0.987424	650	0.987424	0.967785	Negative	0.950778	Negative
White-footed Mouse	9	Iowa	8.68	0.912388	650	0.912388	0.894242	Negative	8.91	0.989604	650	0.989604	0.969922	Negative	0.894242	Negative
Eastern Fox Squirrel	9	Iowa	4.11	1.07645	650	1.07645	1.05504	Negative	4.34	1.09416	650	1.09416	1.0724	Negative	1.05504	Negative
Raccoon	9	Iowa	23.71	0.974768	650	0.974768	0.955381	Negative	23.94	0.97866	650	0.97866	0.959196	Negative	0.955381	Negative
Raccoon	9	Iowa	19.14	0.845281	650	0.845281	0.828469	Negative	19.37	0.800737	650	0.800737	0.784811	Negative	0.828469	Negative
Raccoon	9	Iowa	14.14	0.844409	650	0.844409	0.827615	Negative	14.37	0.725404	650	0.725404	0.710977	Negative	0.827615	Negative
Raccoon	9	Iowa	9.57	0.755158	650	0.755158	0.740139	Negative	9.8	0.744104	650	0.744104	0.729305	Negative	0.740139	Negative
Raccoon	9	Iowa	4.57	0.294939	650	0.294939	0.289073	Positive	4.8	0.277263	650	0.277263	0.271749	Positive	0.289073	Positive
Virginia Opossum	9	Iowa	24.17	0.964622	650	0.964622	0.945437	Negative	24.4	0.993069	650	0.993069	0.973318	Negative	0.945437	Negative
Virginia Opossum	9	Iowa	19.6	1.01739	650	1.01739	0.997155	Negative	19.83	1.00806	650	1.00806	0.988011	Negative	0.997155	Negative
Virginia Opossum	9	Iowa	14.6	0.949965	650	0.949965	0.931071	Negative	14.83	0.880093	650	0.880093	0.862589	Negative	0.931071	Negative
Virginia Opossum	9	Iowa	10.03	0.982724	650	0.982724	0.963179	Negative	10.26	1.07176	650	1.07176	1.05044	Negative	0.963179	Negative
Virginia Opossum	9	Iowa	5.03	0.993434	650	0.993434	0.973676	Negative	5.26	1.01742	650	1.01742	0.997185	Negative	0.973676	Negative
Gray Wolf	9	Minnesota	24.63	0.919768	650	0.919768	0.901475	Negative	24.86	0.891545	650	0.891545	0.873813	Negative	0.901475	Negative
Gray Wolf	9	Minnesota	20.06	1.04644	650	1.04644	1.02563	Negative	20.29	0.973049	650	0.973049	0.953696	Negative	1.02563	Negative
Negative control plate 9	9	NA	0.46	1.0435	650	1.0435	NA	NA	0.69	0.997085	650	0.997085	NA	NA	NA	NA
Positive control plate 9	9	NA	0	0.114841	650	0.114841	NA	NA	0.23	0.124322	650	0.124322	NA	NA	NA	NA
Raccoon	10	North Dakota	19.6	1.09694	650	1.09694	0.821626	Negative	19.83	1.07305	650	1.07305	0.803732	Negative	0.821626	Negative
Raccoon	10	Iowa	15.06	1.08171	650	1.08171	0.810218	Negative	15.29	1.11709	650	1.11709	0.836718	Negative	0.810218	Negative
White-footed Mouse	10	Iowa	10.49	1.09294	650	1.09294	0.81863	Negative	10.72	1.13426	650	1.13426	0.849579	Negative	0.81863	Negative
White-footed Mouse	10	Iowa	5.49	1.06894	650	1.06894	0.800653	Negative	5.72	1.22101	650	1.22101	0.914556	Negative	0.800653	Negative
White-footed Mouse	10	Iowa	0.92	1.21357	650	1.21357	0.908983	Negative	1.15	1.28963	650	1.28963	0.965953	Negative	0.908983	Negative
White-footed Mouse	10	Iowa	15.95	1.28082	650	1.28082	0.959355	Negative	16.18	1.27402	650	1.27402	0.954261	Negative	0.959355	Negative
White-footed Mouse	10	Iowa	10.95	1.11332	650	1.11332	0.833894	Negative	11.18	1.28217	650	1.28217	0.960366	Negative	0.833894	Negative
White-footed Mouse	10	Iowa	6.38	1.36242	650	1.36242	1.02047	Negative	6.61	1.2264	650	1.2264	0.918593	Negative	1.02047	Negative
Raccoon	10	Iowa	1.38	1.29021	650	1.29021	0.966388	Negative	1.61	1.16236	650	1.16236	0.870626	Negative	0.966388	Negative
Raccoon	10	Iowa	16.41	1.18832	650	1.18832	0.890071	Negative	16.64	1.18635	650	1.18635	0.888595	Negative	0.890071	Negative
Raccoon	10	Iowa	11.41	1.0298	650	1.0298	0.771337	Negative	11.64	1.01793	650	1.01793	0.762446	Negative	0.771337	Negative
Virginia Opossum	10	Iowa	6.84	1.16225	650	1.16225	0.870544	Negative	7.07	1.15752	650	1.15752	0.867001	Negative	0.870544	Negative
Virginia Opossum	10	Iowa	1.84	1.1877	650	1.1877	0.889606	Negative	2.07	1.18681	650	1.18681	0.88894	Negative	0.889606	Negative
White-footed Mouse	10	Iowa	16.87	1.18799	650	1.18799	0.889823	Negative	17.1	1.17002	650	1.17002	0.876364	Negative	0.889823	Negative
White-footed Mouse	10	Iowa	11.87	1.07535	650	1.07535	0.805454	Negative	12.1	1.12923	650	1.12923	0.845811	Negative	0.805454	Negative
White-footed Mouse	10	Iowa	7.3	1.25293	650	1.25293	0.938465	Negative	7.53	1.15443	650	1.15443	0.864687	Negative	0.938465	Negative
White-footed Mouse	10	Iowa	2.3	1.14028	650	1.14028	0.854088	Negative	2.53	1.14179	650	1.14179	0.855219	Negative	0.854088	Negative
White-footed Mouse	10	Iowa	17.33	1.14637	650	1.14637	0.858649	Negative	17.56	1.06073	650	1.06073	0.794504	Negative	0.858649	Negative
White-footed Mouse	10	Iowa	12.76	1.21491	650	1.21491	0.909987	Negative	12.99	1.15768	650	1.15768	0.867121	Negative	0.909987	Negative
White-footed Mouse	10	Iowa	7.76	1.20889	650	1.20889	0.905478	Negative	7.99	1.14121	650	1.14121	0.854785	Negative	0.905478	Negative
White-footed Mouse	10	Iowa	3.19	1.22261	650	1.22261	0.915754	Negative	3.42	1.21596	650	1.21596	0.910773	Negative	0.915754	Negative
White-footed Mouse	10	Iowa	17.79	1.04892	650	1.04892	0.785658	Negative	18.02	1.03703	650	1.03703	0.776752	Negative	0.785658	Negative
Eastern Fox Squirrel	10	Iowa	13.22	1.15236	650	1.15236	0.863136	Negative	13.45	1.14376	650	1.14376	0.856695	Negative	0.863136	Negative
Eastern Gray Squirrel	10	Iowa	8.22	1.13981	650	1.13981	0.853736	Negative	8.45	1.11728	650	1.11728	0.836861	Negative	0.853736	Negative
Muskrat	10	Iowa	3.65	1.21227	650	1.21227	0.90801	Negative	3.88	1.20018	650	1.20018	0.898954	Negative	0.90801	Negative
Eastern Fox Squirrel	10	Iowa	18.25	1.11299	650	1.11299	0.833647	Negative	18.48	1.17971	650	1.17971	0.883622	Negative	0.833647	Negative
Eastern Fox Squirrel	10	Iowa	13.68	1.18807	650	1.18807	0.889883	Negative	13.91	1.10602	650	1.10602	0.828427	Negative	0.889883	Negative
Eastern Fox Squirrel	10	Iowa	8.68	1.07991	650	1.07991	0.80887	Negative	8.91	1.14735	650	1.14735	0.859383	Negative	0.80887	Negative
Raccoon	10	Iowa	4.11	1.11101	650	1.11101	0.832164	Negative	4.34	1.14526	650	1.14526	0.857818	Negative	0.832164	Negative
Raccoon	10	Iowa	19.14	1.23669	650	1.23669	0.926301	Negative	19.37	1.2904	650	1.2904	0.96653	Negative	0.926301	Negative
Raccoon	10	Iowa	14.14	0.305379	650	0.305379	0.228734	Positive	14.37	0.31116	650	0.31116	0.233064	Positive	0.228734	Positive
Raccoon	10	Iowa	9.57	1.2811	650	1.2811	0.959564	Negative	9.8	1.1992	650	1.1992	0.89822	Negative	0.959564	Negative
Virginia Opossum	10	Iowa	4.57	1.12734	650	1.12734	0.844396	Negative	4.8	1.13717	650	1.13717	0.851759	Negative	0.844396	Negative
Raccoon	10	Maine	20.06	1.11825	650	1.11825	0.837587	Negative	20.29	1.07947	650	1.07947	0.80854	Negative	0.837587	Negative
Virginia Opossum	10	Maine	20.52	1.01646	650	1.01646	0.761345	Negative	20.75	1.05482	650	1.05482	0.790077	Negative	0.761345	Negative
Raccoon	10	Maine	20.98	1.04	650	1.04	0.778977	Negative	21.21	1.01724	650	1.01724	0.761929	Negative	0.778977	Negative
Raccoon	10	Maine	21.44	1.11466	650	1.11466	0.834898	Negative	21.67	1.1613	650	1.1613	0.869832	Negative	0.834898	Negative
Raccoon	10	Maine	22.33	1.32347	650	1.32347	0.9913	Negative	22.56	1.2971	650	1.2971	0.971549	Negative	0.9913	Negative
Raccoon	10	Maine	22.79	1.20865	650	1.20865	0.905298	Negative	23.02	1.1892	650	1.1892	0.89073	Negative	0.905298	Negative
Raccoon	10	Maine	23.25	1.14888	650	1.14888	0.860529	Negative	23.48	1.15289	650	1.15289	0.863533	Negative	0.860529	Negative
Gray Wolf	10	Minnesota	14.6	0.898917	650	0.898917	0.673303	Suspect Positive	14.83	0.936927	650	0.936927	0.701773	Negative	0.673303	Suspect Positive
Gray Wolf	10	Minnesota	10.03	1.13469	650	1.13469	0.849901	Negative	10.26	1.10616	650	1.10616	0.828532	Negative	0.849901	Negative
Gray Wolf	10	Minnesota	5.03	1.0577	650	1.0577	0.792234	Negative	5.26	1.05111	650	1.05111	0.787298	Negative	0.792234	Negative
Negative control plate 10	10	NA	0.46	1.39737	650	1.39737	NA	NA	0.69	1.2728	650	1.2728	NA	NA	NA	NA
Positive control plate 10	10	NA	0	0.164091	650	0.164091	NA	NA	0.23	0.154009	650	0.154009	NA	NA	NA	NA
Deer Mouse	11	Pennsylvania	5.03	0.881723	650	0.881723	0.842791	Negative	5.26	0.86841	650	0.86841	0.830066	Negative	0.842791	Negative
Deer Mouse	11	Pennsylvania	8.22	0.857321	650	0.857321	0.819467	Negative	8.45	0.880609	650	0.880609	0.841726	Negative	0.819467	Negative
Raccoon	11	Iowa	7.3	0.458284	650	0.458284	0.438049	Positive	7.53	0.455137	650	0.455137	0.435041	Positive	0.438049	Positive
Raccoon	11	Iowa	7.76	0.509118	650	0.509118	0.486638	Positive	7.99	0.480451	650	0.480451	0.459237	Positive	0.486638	Positive
Raccoon	11	Iowa	8.68	0.796946	650	0.796946	0.761757	Negative	8.91	0.787518	650	0.787518	0.752746	Negative	0.761757	Negative
Raccoon	11	Iowa	9.57	1.0297	650	1.0297	0.984234	Negative	9.8	0.947157	650	0.947157	0.905336	Negative	0.984234	Negative
Raccoon	11	Iowa	10.03	1.00108	650	1.00108	0.956878	Negative	10.26	0.97851	650	0.97851	0.935305	Negative	0.956878	Negative
Raccoon	11	Iowa	10.49	0.870096	650	0.870096	0.831677	Negative	10.72	0.876661	650	0.876661	0.837953	Negative	0.831677	Negative
Raccoon	11	Iowa	10.95	0.977194	650	0.977194	0.934047	Negative	11.18	0.890352	650	0.890352	0.851039	Negative	0.934047	Negative
Raccoon	11	Iowa	11.41	0.90395	650	0.90395	0.864037	Negative	11.64	0.972672	650	0.972672	0.929724	Negative	0.864037	Negative
Raccoon	11	Iowa	11.87	0.878082	650	0.878082	0.839311	Negative	12.11	0.856138	650	0.856138	0.818336	Negative	0.839311	Negative
Raccoon	11	Iowa	12.76	0.968515	650	0.968515	0.925751	Negative	12.99	1.06213	650	1.06213	1.01523	Negative	0.925751	Negative
Raccoon	11	Iowa	13.22	0.216298	650	0.216298	0.206748	Positive	13.45	0.211649	650	0.211649	0.202304	Positive	0.206748	Positive
Raccoon	11	Iowa	13.68	0.913228	650	0.913228	0.872905	Negative	13.91	0.942493	650	0.942493	0.900878	Negative	0.872905	Negative
Raccoon	11	Iowa	14.14	0.936705	650	0.936705	0.895345	Negative	14.37	0.921753	650	0.921753	0.881054	Negative	0.895345	Negative
Raccoon	11	Iowa	14.6	0.966891	650	0.966891	0.924199	Negative	14.83	0.98455	650	0.98455	0.941078	Negative	0.924199	Negative
Raccoon	11	Iowa	15.06	0.891477	650	0.891477	0.852114	Negative	15.3	0.909498	650	0.909498	0.86934	Negative	0.852114	Negative
Raccoon	11	Iowa	15.95	1.05576	650	1.05576	1.00914	Negative	16.18	1.03403	650	1.03403	0.988373	Negative	1.00914	Negative
Raccoon	11	Iowa	16.41	0.977612	650	0.977612	0.934446	Negative	16.64	1.09613	650	1.09613	1.04773	Negative	0.934446	Negative
Raccoon	11	Iowa	16.87	0.974479	650	0.974479	0.931452	Negative	17.1	0.922235	650	0.922235	0.881514	Negative	0.931452	Negative
Eastern Fox Squirrel	11	Iowa	17.33	1.04401	650	1.04401	0.997912	Negative	17.56	0.944446	650	0.944446	0.902745	Negative	0.997912	Negative
Eastern Fox Squirrel	11	Iowa	17.8	1.01072	650	1.01072	0.966092	Negative	18.03	1.02713	650	1.02713	0.981778	Negative	0.966092	Negative
Eastern Fox Squirrel	11	Iowa	18.26	0.95053	650	0.95053	0.90856	Negative	18.49	0.899307	650	0.899307	0.859599	Negative	0.90856	Negative
Virginia Opossum	11	Iowa	19.14	1.10242	650	1.10242	1.05374	Negative	19.37	1.07448	650	1.07448	1.02704	Negative	1.05374	Negative
Raccoon	11	Iowa	19.6	1.05547	650	1.05547	1.00887	Negative	19.83	0.984094	650	0.984094	0.940642	Negative	1.00887	Negative
Raccoon	11	Iowa	20.06	0.999226	650	0.999226	0.955106	Negative	20.29	0.977607	650	0.977607	0.934441	Negative	0.955106	Negative
Raccoon	11	Iowa	20.52	0.979947	650	0.979947	0.936678	Negative	20.75	0.96296	650	0.96296	0.920441	Negative	0.936678	Negative
Raccoon	11	Iowa	20.99	0.948038	650	0.948038	0.906178	Negative	21.22	0.958813	650	0.958813	0.916477	Negative	0.906178	Negative
Raccoon	11	Iowa	21.45	0.93361	650	0.93361	0.892387	Negative	21.68	1.10596	650	1.10596	1.05713	Negative	0.892387	Negative
Raccoon	11	Iowa	22.33	1.15963	650	1.15963	1.10843	Negative	22.56	1.18765	650	1.18765	1.13521	Negative	1.10843	Negative
Raccoon	11	Iowa	22.79	1.03497	650	1.03497	0.989272	Negative	23.02	1.03022	650	1.03022	0.984731	Negative	0.989272	Negative
Raccoon	11	Iowa	23.25	1.07432	650	1.07432	1.02688	Negative	23.48	1.17833	650	1.17833	1.1263	Negative	1.02688	Negative
Raccoon	11	Iowa	23.71	0.656705	650	0.656705	0.627709	Suspect Positive	23.94	0.63059	650	0.63059	0.602747	Suspect Positive	0.627709	Suspect Positive
Raccoon	11	Iowa	24.18	1.01783	650	1.01783	0.972888	Negative	24.41	0.981687	650	0.981687	0.938341	Negative	0.972888	Negative
Raccoon	11	Iowa	24.64	0.981971	650	0.981971	0.938613	Negative	24.87	0.943539	650	0.943539	0.901878	Negative	0.938613	Negative
Negative control plate 11	11	NA	0.46	1.10308	650	1.10308	NA	NA	0.69	0.989308	650	0.989308	NA	NA	NA	NA
Positive control plate 11	11	NA	0	0.120618	650	0.120618	NA	NA	0.23	0.119348	650	0.119348	NA	NA	NA	NA
Raccoon	12	Iowa	0.92	0.680784	650	0.680784	0.572812	Suspect Positive	1.15	0.65485	650	0.65485	0.550991	Suspect Positive	0.572812	Suspect Positive
Raccoon	12	Iowa	1.38	1.12654	650	1.12654	0.947871	Negative	1.61	1.07837	650	1.07837	0.907341	Negative	0.947871	Negative
Raccoon	12	Iowa	1.84	1.01072	650	1.01072	0.85042	Negative	2.07	0.984791	650	0.984791	0.828603	Negative	0.85042	Negative
Raccoon	12	Iowa	2.3	1.0624	650	1.0624	0.893904	Negative	2.53	0.977334	650	0.977334	0.822329	Negative	0.893904	Negative
Bobcat	12	Iowa	3.19	1.07593	650	1.07593	0.905288	Negative	3.42	1.05302	650	1.05302	0.886011	Negative	0.905288	Negative
River Otter	12	Iowa	3.65	0.987866	650	0.987866	0.831191	Negative	3.88	1.12265	650	1.12265	0.944598	Negative	0.831191	Negative
Eastern Fox Squirrel	12	Iowa	4.11	1.0937	650	1.0937	0.920239	Negative	4.34	1.02347	650	1.02347	0.861148	Negative	0.920239	Negative
Raccoon	12	Iowa	4.57	1.00674	650	1.00674	0.847071	Negative	4.8	1.02531	650	1.02531	0.862696	Negative	0.847071	Negative
Raccoon	12	Iowa	5.03	0.966443	650	0.966443	0.813165	Negative	5.26	0.873318	650	0.873318	0.73481	Negative	0.813165	Negative
Raccoon	12	Iowa	5.49	0.888533	650	0.888533	0.747612	Negative	5.72	0.904375	650	0.904375	0.760941	Negative	0.747612	Negative
Raccoon	12	Iowa	6.38	0.796864	650	0.796864	0.670482	Suspect Positive	6.61	0.810488	650	0.810488	0.681945	Suspect Positive	0.670482	Suspect Positive
Raccoon	12	Iowa	6.84	0.960919	650	0.960919	0.808517	Negative	7.07	0.900676	650	0.900676	0.757829	Negative	0.808517	Negative
Virginia Opossum	12	Iowa	7.3	1.0927	650	1.0927	0.919398	Negative	7.53	0.94507	650	0.94507	0.795182	Negative	0.919398	Negative
Virginia Opossum	12	Iowa	7.76	1.11132	650	1.11132	0.935065	Negative	7.99	0.920757	650	0.920757	0.774725	Negative	0.935065	Negative
Virginia Opossum	12	Iowa	8.22	0.866566	650	0.866566	0.729129	Negative	8.45	0.848947	650	0.848947	0.714304	Negative	0.729129	Negative
Virginia Opossum	12	Iowa	8.68	0.849493	650	0.849493	0.714764	Negative	8.91	0.87598	650	0.87598	0.73705	Negative	0.714764	Negative
Virginia Opossum	12	Iowa	9.57	1.0122	650	1.0122	0.851665	Negative	9.8	0.98406	650	0.98406	0.827988	Negative	0.851665	Negative
Virginia Opossum	12	Iowa	10.03	0.942734	650	0.942734	0.793217	Negative	10.26	0.982326	650	0.982326	0.826529	Negative	0.793217	Negative
Virginia Opossum	12	Iowa	10.49	0.969474	650	0.969474	0.815716	Negative	10.72	0.961554	650	0.961554	0.809052	Negative	0.815716	Negative
Virginia Opossum	12	Iowa	10.95	1.0438	650	1.0438	0.878254	Negative	11.18	1.02124	650	1.02124	0.859272	Negative	0.878254	Negative
Bobcat	12	Iowa	11.41	0.848165	650	0.848165	0.713646	Negative	11.64	0.900835	650	0.900835	0.757963	Negative	0.713646	Negative
River Otter	12	Iowa	11.87	0.72213	650	0.72213	0.6076	Suspect Positive	12.1	0.736408	650	0.736408	0.619614	Suspect Positive	0.6076	Suspect Positive
Virginia Opossum	12	Iowa	13.22	1.06165	650	1.06165	0.893273	Negative	13.45	1.02099	650	1.02099	0.859061	Negative	0.893273	Negative
Raccoon	12	Iowa	12.76	1.00341	650	1.00341	0.844269	Negative	12.99	0.93347	650	0.93347	0.785422	Negative	0.844269	Negative
Raccoon	12	Maine	13.68	1.00167	650	1.00167	0.842805	Negative	13.91	0.994691	650	0.994691	0.836933	Negative	0.842805	Negative
Raccoon	12	Maine	14.14	1.18368	650	1.18368	0.995949	Negative	14.37	1.03617	650	1.03617	0.871834	Negative	0.995949	Negative
Eastern Chipmunk	12	Maine	14.6	0.950029	650	0.950029	0.799355	Negative	14.83	0.968231	650	0.968231	0.81467	Negative	0.799355	Negative
Raccoon	12	Maine	15.06	0.840733	650	0.840733	0.707393	Negative	15.29	0.854173	650	0.854173	0.718701	Negative	0.707393	Negative
Eastern Chipmunk	12	Maine	15.95	1.05235	650	1.05235	0.885448	Negative	16.18	0.977642	650	0.977642	0.822588	Negative	0.885448	Negative
Red Fox	12	Maine	16.41	0.984598	650	0.984598	0.828441	Negative	16.64	0.914473	650	0.914473	0.769438	Negative	0.828441	Negative
Virginia Opossum	12	Maine	16.87	0.9486	650	0.9486	0.798152	Negative	17.1	0.822288	650	0.822288	0.691873	Suspect Positive	0.798152	Negative
Eastern Chipmunk	12	Maine	17.33	1.04567	650	1.04567	0.879827	Negative	17.56	0.969775	650	0.969775	0.815969	Negative	0.879827	Negative
Virginia Opossum	12	Maine	17.79	0.820211	650	0.820211	0.690126	Suspect Positive	18.02	0.83023	650	0.83023	0.698556	Suspect Positive	0.690126	Suspect Positive
Woodchuck	12	Maine	18.25	0.887582	650	0.887582	0.746812	Negative	18.48	0.89441	650	0.89441	0.752557	Negative	0.746812	Negative
Raccoon	12	Maine	19.13	1.0395	650	1.0395	0.874636	Negative	19.37	1.10868	650	1.10868	0.932844	Negative	0.874636	Negative
Virginia Opossum	12	Maine	19.6	0.935251	650	0.935251	0.78692	Negative	19.83	0.905078	650	0.905078	0.761533	Negative	0.78692	Negative
Coyote	12	Maine	20.06	0.958446	650	0.958446	0.806437	Negative	20.29	0.97069	650	0.97069	0.816739	Negative	0.806437	Negative
Gray Wolf	12	Minnesota	20.52	0.983765	650	0.983765	0.82774	Negative	20.75	1.02869	650	1.02869	0.86554	Negative	0.82774	Negative
Gray Wolf	12	Minnesota	20.98	0.979623	650	0.979623	0.824255	Negative	21.21	0.974814	650	0.974814	0.820209	Negative	0.824255	Negative
Gray Wolf	12	Minnesota	21.44	0.851991	650	0.851991	0.716865	Negative	21.67	1.02365	650	1.02365	0.861299	Negative	0.716865	Negative
Gray Wolf	12	Minnesota	22.33	0.979664	650	0.979664	0.82429	Negative	22.56	0.930221	650	0.930221	0.782688	Negative	0.82429	Negative
Gray Wolf	12	Minnesota	22.79	1.02193	650	1.02193	0.859852	Negative	23.02	1.03884	650	1.03884	0.87408	Negative	0.859852	Negative
Gray Wolf	12	Minnesota	23.25	0.846712	650	0.846712	0.712424	Negative	23.48	1.15585	650	1.15585	0.972532	Negative	0.712424	Negative
Gray Wolf	12	Minnesota	23.71	0.833667	650	0.833667	0.701448	Negative	23.94	0.742064	650	0.742064	0.624373	Suspect Positive	0.701448	Negative
Gray Wolf	12	Minnesota	24.17	1.06276	650	1.06276	0.894207	Negative	24.4	0.921721	650	0.921721	0.775536	Negative	0.894207	Negative
Gray Wolf	12	Minnesota	24.63	0.824113	650	0.824113	0.693409	Suspect Positive	24.86	0.769973	650	0.769973	0.647855	Suspect Positive	0.693409	Suspect Positive
Negative control plate 12	12	NA	0.46	1.24648	650	1.24648	NA	NA	0.69	1.13051	650	1.13051	NA	NA	NA	NA
Positive control plate 12	12	NA	0	0.114295	650	0.114295	NA	NA	0.23	0.13862	650	0.13862	NA	NA	NA	NA
Raccoon	13	Iowa	24.64	0.905359	650	0.905359	0.69738	Suspect Positive	24.87	0.857473	650	0.857473	0.660494	Suspect Positive	0.69738	Suspect Positive
Raccoon	13	Iowa	24.18	0.789836	650	0.789836	0.608395	Suspect Positive	24.41	0.781082	650	0.781082	0.601651	Suspect Positive	0.608395	Suspect Positive
Raccoon	13	Iowa	23.72	1.01888	650	1.01888	0.784822	Negative	23.95	1.02325	650	1.02325	0.788189	Negative	0.784822	Negative
American Mink	13	Iowa	23.26	1.13093	650	1.13093	0.871132	Negative	23.49	1.08792	650	1.08792	0.838003	Negative	0.871132	Negative
American Mink	13	Iowa	22.8	1.24916	650	1.24916	0.962202	Negative	23.03	1.27571	650	1.27571	0.982653	Negative	0.962202	Negative
Eastern Fox Squirrel	13	Iowa	22.33	1.28408	650	1.28408	0.989101	Negative	22.57	1.28953	650	1.28953	0.993299	Negative	0.989101	Negative
Virginia Opossum	13	Iowa	21.45	0.887176	650	0.887176	0.683374	Suspect Positive	21.68	1.01737	650	1.01737	0.783659	Negative	0.683374	Suspect Positive
Virginia Opossum	13	Iowa	20.99	1.02004	650	1.02004	0.785716	Negative	21.22	0.974989	650	0.974989	0.751014	Negative	0.785716	Negative
Virginia Opossum	13	Iowa	20.53	0.967997	650	0.967997	0.745628	Negative	20.76	0.973474	650	0.973474	0.749847	Negative	0.745628	Negative
Virginia Opossum	13	Iowa	20.07	1.12909	650	1.12909	0.869715	Negative	20.3	0.995803	650	0.995803	0.767047	Negative	0.869715	Negative
Raccoon	13	Iowa	19.6	1.09707	650	1.09707	0.845051	Negative	19.84	1.154	650	1.154	0.888903	Negative	0.845051	Negative
Raccoon	13	Iowa	19.37	1.12185	650	1.07927	0.83134	Negative	19.14	1.07927	650	1.12185	0.864138	Negative	0.83134	Negative
Raccoon	13	Iowa	18.26	0.967568	650	0.967568	0.745298	Negative	18.49	0.976636	650	0.976636	0.752283	Negative	0.745298	Negative
Raccoon	13	Iowa	17.8	0.97707	650	0.97707	0.752617	Negative	18.03	1.00387	650	1.00387	0.773261	Negative	0.752617	Negative
Raccoon	13	Iowa	17.34	1.1001	650	1.1001	0.847385	Negative	17.57	1.02659	650	1.02659	0.790761	Negative	0.847385	Negative
Raccoon	13	Iowa	16.87	1.06709	650	1.06709	0.821958	Negative	17.1	1.06967	650	1.06967	0.823945	Negative	0.821958	Negative
Raccoon	13	Iowa	16.41	1.09929	650	1.09929	0.846761	Negative	16.64	1.14874	650	1.14874	0.884851	Negative	0.846761	Negative
Raccoon	13	Iowa	15.95	0.929688	650	0.929688	0.71612	Negative	16.18	0.980143	650	0.980143	0.754984	Negative	0.71612	Negative
Raccoon	13	Iowa	15.06	0.965686	650	0.965686	0.743848	Negative	15.3	0.961266	650	0.961266	0.740444	Negative	0.743848	Negative
Raccoon	13	Iowa	14.6	0.83256	650	0.83256	0.641304	Suspect Positive	14.83	0.817157	650	0.817157	0.629439	Suspect Positive	0.641304	Suspect Positive
Raccoon	13	Iowa	14.14	1.09573	650	1.09573	0.844018	Negative	14.37	1.14744	650	1.14744	0.88385	Negative	0.844018	Negative
Raccoon	13	Iowa	13.68	1.14234	650	1.14234	0.879921	Negative	13.91	1.08418	650	1.08418	0.835122	Negative	0.879921	Negative
Raccoon	13	Iowa	13.22	1.05501	650	1.05501	0.812653	Negative	13.45	1.17059	650	1.17059	0.901682	Negative	0.812653	Negative
Raccoon	13	Iowa	12.76	1.11679	650	1.11679	0.86024	Negative	12.99	1.10153	650	1.10153	0.848486	Negative	0.86024	Negative
Raccoon	13	Iowa	11.87	0.888845	650	0.914261	0.704237	Negative	12.1	0.914261	650	0.736408	0.56724	Suspect Positive	0.704237	Negative
Raccoon	13	Iowa	11.41	1.00838	650	0.990952	0.76331	Negative	11.64	0.990952	650	0.888845	0.684659	Suspect Positive	0.76331	Negative
Raccoon	13	Iowa	10.95	1.05814	650	1.14211	0.879744	Negative	11.18	1.14211	650	1.00838	0.776734	Negative	0.879744	Negative
Raccoon	13	Iowa	10.49	1.06558	650	1.06886	0.823321	Negative	10.72	1.06886	650	1.05814	0.815064	Negative	0.823321	Negative
Raccoon	13	Iowa	10.03	1.02989	650	1.05637	0.8137	Negative	10.26	1.05637	650	1.06558	0.820794	Negative	0.8137	Negative
Raccoon	13	Iowa	9.57	1.00867	650	0.935107	0.720294	Negative	9.8	0.935107	650	1.02989	0.793303	Negative	0.720294	Negative
Raccoon	13	Iowa	8.68	0.836087	650	0.836087	0.644021	Suspect Positive	8.91	1.00678	650	1.00678	0.775502	Negative	0.644021	Suspect Positive
Gray Wolf	13	Minnesota	0.92	1.21604	650	1.21604	0.936691	Negative	1.15	1.25963	650	1.25963	0.970267	Negative	0.936691	Negative
Gray Wolf	13	Minnesota	1.38	1.21848	650	1.21848	0.93857	Negative	1.61	1.0747	650	1.0747	0.827819	Negative	0.93857	Negative
Gray Wolf	13	Minnesota	2.07	1.07532	650	0.996473	0.767563	Negative	1.84	0.996473	650	1.07532	0.828297	Negative	0.767563	Negative
Gray Wolf	13	Minnesota	2.53	0.977194	650	0.955971	0.736365	Negative	2.3	0.955971	650	0.977194	0.752713	Negative	0.736365	Negative
Gray Wolf	13	Minnesota	3.42	1.00589	650	0.965355	0.743593	Negative	3.19	0.965355	650	1.00589	0.774816	Negative	0.743593	Negative
Gray Wolf	13	Minnesota	4.34	1.02799	650	0.995164	0.766554	Negative	4.11	0.995164	650	1.02799	0.79184	Negative	0.766554	Negative
Gray Wolf	13	Minnesota	4.8	1.03452	650	1.07547	0.828413	Negative	4.57	1.07547	650	1.03452	0.79687	Negative	0.828413	Negative
Gray Wolf	13	Minnesota	5.26	0.745338	650	0.79016	0.608644	Suspect Positive	5.03	0.79016	650	0.745338	0.574119	Suspect Positive	0.608644	Suspect Positive
Gray Wolf	13	Minnesota	5.72	0.881415	650	0.816901	0.629242	Suspect Positive	5.49	0.816901	650	0.881415	0.678936	Suspect Positive	0.629242	Suspect Positive
Gray Wolf	13	Minnesota	6.61	0.895092	650	0.985038	0.758755	Negative	6.38	0.985038	650	0.895092	0.689471	Suspect Positive	0.758755	Negative
Gray Wolf	13	Minnesota	7.07	1.15114	650	1.05272	0.810889	Negative	6.84	1.05272	650	1.15114	0.8867	Negative	0.810889	Negative
Gray Wolf	13	Minnesota	7.53	1.0688	650	1.12473	0.866357	Negative	7.3	1.12473	650	1.0688	0.823275	Negative	0.866357	Negative
Gray Wolf	13	Minnesota	7.99	1.03951	650	1.07262	0.826217	Negative	7.76	1.07262	650	1.03951	0.800713	Negative	0.826217	Negative
Gray Wolf	13	Minnesota	8.22	1.01445	650	1.01445	0.78141	Negative	8.45	0.960346	650	0.960346	0.739735	Negative	0.78141	Negative
Gray Wolf	13	Minnesota	3.88	1.12809	650	1.08044	0.832241	Negative	3.65	1.08044	650	1.12809	0.868945	Negative	0.832241	Negative
Negative control plate 13	13	NA	0.46	1.45786	650	1.45786	NA	NA	0.69	1.1386	650	1.1386	NA	NA	NA	NA
Positive control plate 13	13	NA	0	0.187043	650	0.187043	NA	NA	0.23	0.14276	650	0.14276	NA	NA	NA	NA
Raccoon	14	North Dakota	16.41	0.819564	650	0.819564	0.854515	Negative	16.64	0.975643	650	0.975643	1.01725	Negative	0.854515	Negative
Deer Mouse	14	Pennsylvania	20.98	1.005	650	1.005	1.04786	Negative	21.21	0.979326	650	0.979326	1.02109	Negative	1.04786	Negative
Deer Mouse	14	Pennsylvania	21.44	0.90564	650	0.90564	0.944262	Negative	21.67	1.04042	650	1.04042	1.08479	Negative	0.944262	Negative
Deer Mouse	14	Pennsylvania	22.33	0.969769	650	0.969769	1.01113	Negative	22.56	0.954241	650	0.954241	0.994935	Negative	1.01113	Negative
Deer Mouse	14	Pennsylvania	22.79	1.01985	650	1.01985	1.06334	Negative	23.02	1.07821	650	1.07821	1.12419	Negative	1.06334	Negative
Deer Mouse	14	Pennsylvania	23.25	1.02861	650	1.02861	1.07248	Negative	23.48	0.968774	650	0.968774	1.01009	Negative	1.07248	Negative
Deer Mouse	14	Pennsylvania	23.71	0.916235	650	0.916235	0.955309	Negative	23.94	0.979191	650	0.979191	1.02095	Negative	0.955309	Negative
Deer Mouse	14	Pennsylvania	24.17	1.04202	650	1.04202	1.08646	Negative	24.4	1.12043	650	1.12043	1.16821	Negative	1.08646	Negative
Raccoon	14	Iowa	24.63	0.993592	650	0.993592	1.03596	Negative	24.86	0.962077	650	0.962077	1.00311	Negative	1.03596	Negative
Striped Skunk	14	Iowa	0.92	1.00895	650	1.00895	1.05198	Negative	1.15	1.07292	650	1.07292	1.11868	Negative	1.05198	Negative
Eastern Cottontail Rabbit	14	Iowa	1.38	1.32662	650	1.32662	1.38319	Negative	1.61	1.18379	650	1.18379	1.23427	Negative	1.38319	Negative
Eastern Fox Squirrel	14	Iowa	1.84	1.14454	650	1.14454	1.19335	Negative	2.07	1.19131	650	1.19131	1.24211	Negative	1.19335	Negative
Eastern Fox Squirrel	14	Iowa	2.3	1.14135	650	1.14135	1.19002	Negative	2.53	1.17166	650	1.17166	1.22163	Negative	1.19002	Negative
Eastern Fox Squirrel	14	Iowa	3.65	0.985234	650	0.985234	1.02725	Negative	3.88	1.0721	650	1.0721	1.11782	Negative	1.02725	Negative
Eastern Fox Squirrel	14	Iowa	4.11	1.15167	650	1.15167	1.20078	Negative	4.34	1.10531	650	1.10531	1.15245	Negative	1.20078	Negative
Virginia Opossum	14	Iowa	4.57	1.00456	650	1.00456	1.0474	Negative	4.8	1.0189	650	1.0189	1.06235	Negative	1.0474	Negative
Virginia Opossum	14	Iowa	5.03	0.99202	650	0.99202	1.03433	Negative	5.26	1.03715	650	1.03715	1.08138	Negative	1.03433	Negative
Virginia Opossum	14	Iowa	5.49	0.953503	650	0.953503	0.994166	Negative	5.72	0.994921	650	0.994921	1.03735	Negative	0.994166	Negative
Virginia Opossum	14	Iowa	6.38	0.974074	650	0.974074	1.01561	Negative	6.61	0.97863	650	0.97863	1.02036	Negative	1.01561	Negative
Virginia Opossum	14	Iowa	6.84	0.866695	650	0.866695	0.903656	Negative	7.07	1.0112	650	1.0112	1.05432	Negative	0.903656	Negative
Raccoon	14	Iowa	7.3	1.17345	650	1.17345	1.22349	Negative	7.53	0.984429	650	0.984429	1.02641	Negative	1.22349	Negative
Raccoon	14	Iowa	3.19	0.998167	650	0.998167	1.04073	Negative	3.42	1.05508	650	1.05508	1.10007	Negative	1.04073	Negative
Raccoon	14	Iowa	7.76	0.803152	650	0.803152	0.837403	Negative	7.99	0.764607	650	0.764607	0.797214	Negative	0.837403	Negative
Raccoon	14	Iowa	8.22	1.01279	650	1.01279	1.05598	Negative	8.45	1.02058	650	1.02058	1.0641	Negative	1.05598	Negative
Raccoon	14	Iowa	8.68	0.97709	650	0.97709	1.01876	Negative	8.91	0.97115	650	0.97115	1.01257	Negative	1.01876	Negative
Raccoon	14	Iowa	9.57	0.612845	650	0.612845	0.63898	Suspect Positive	9.8	0.585691	650	0.585691	0.610668	Suspect Positive	0.63898	Suspect Positive
Raccoon	14	Iowa	10.03	0.858969	650	0.858969	0.8956	Negative	10.26	0.983306	650	0.983306	1.02524	Negative	0.8956	Negative
Raccoon	14	Iowa	10.49	1.20759	650	1.20759	1.25909	Negative	10.72	1.12177	650	1.12177	1.16961	Negative	1.25909	Negative
Raccoon	14	Iowa	10.95	0.925819	650	0.925819	0.965301	Negative	11.18	1.04913	650	1.04913	1.09387	Negative	0.965301	Negative
Raccoon	14	Iowa	11.41	0.94335	650	0.94335	0.98358	Negative	11.64	0.827632	650	0.827632	0.862927	Negative	0.98358	Negative
Striped Skunk	14	Iowa	11.87	0.896025	650	0.896025	0.934237	Negative	12.1	0.968685	650	0.968685	1.01	Negative	0.934237	Negative
Eastern Fox Squirrel	14	Iowa	12.76	1.02022	650	1.02022	1.06373	Negative	12.99	0.927693	650	0.927693	0.967255	Negative	1.06373	Negative
Virginia Opossum	14	Iowa	13.22	0.965713	650	0.965713	1.0069	Negative	13.45	1.00915	650	1.00915	1.05219	Negative	1.0069	Negative
Virginia Opossum	14	Iowa	13.68	0.826226	650	0.826226	0.861461	Negative	13.91	0.784679	650	0.784679	0.818142	Negative	0.861461	Negative
Virginia Opossum	14	Iowa	14.14	1.02774	650	1.02774	1.07157	Negative	14.37	1.09034	650	1.09034	1.13684	Negative	1.07157	Negative
Raccoon	14	Iowa	14.6	1.00862	650	1.00862	1.05163	Negative	14.83	1.02499	650	1.02499	1.0687	Negative	1.05163	Negative
Raccoon	14	Iowa	15.06	0.426627	650	0.426627	0.444821	Positive	15.29	0.455525	650	0.455525	0.474951	Positive	0.444821	Positive
Raccoon	14	Iowa	15.95	0.856109	650	0.856109	0.892618	Negative	16.18	0.83234	650	0.83234	0.867836	Negative	0.892618	Negative
Raccoon	14	Iowa	20.52	0.95137	650	0.95137	0.991942	Negative	20.75	1.00157	650	1.00157	1.04428	Negative	0.991942	Negative
Raccoon	14	Maine	20.06	1.16607	650	1.16607	1.2158	Negative	20.29	0.93582	650	0.93582	0.975729	Negative	1.2158	Negative
Virginia Opossum	14	Maine	19.6	0.871912	650	0.871912	0.909095	Negative	19.83	0.962587	650	0.962587	1.00364	Negative	0.909095	Negative
Red Fox	14	Maine	19.14	0.811672	650	0.811672	0.846286	Negative	19.37	0.874773	650	0.874773	0.912078	Negative	0.846286	Negative
Raccoon	14	Maine	18.25	0.990285	650	0.990285	1.03252	Negative	18.48	1.02038	650	1.02038	1.06389	Negative	1.03252	Negative
Raccoon	14	Maine	17.79	0.993316	650	0.993316	1.03568	Negative	18.02	0.955853	650	0.955853	0.996616	Negative	1.03568	Negative
Virginia Opossum	14	Maine	17.33	0.990958	650	0.990958	1.03322	Negative	17.56	0.935803	650	0.935803	0.975711	Negative	1.03322	Negative
Red Fox	14	Maine	16.87	1.00379	650	1.00379	1.0466	Negative	17.1	1.02402	650	1.02402	1.06769	Negative	1.0466	Negative
Negative control plate 14	14	NA	0.46	0.988922	650	0.988922	NA	NA	0.69	0.929275	650	0.929275	NA	NA	NA	NA
Positive control plate 14	14	NA	0	0.10801	650	0.10801	NA	NA	0.23	0.102256	650	0.102256	NA	NA	NA	NA
Eastern Fox Squirrel	15	Ohio	7.3	1.31228	650	1.31228	1.10163	Negative	7.53	1.25071	650	1.25071	1.04994	Negative	1.10163	Negative
Raccoon	15	Ohio	6.84	1.17994	650	1.17994	0.990535	Negative	7.07	1.23807	650	1.23807	1.03933	Negative	0.990535	Negative
Raccoon	15	Ohio	7.76	1.12404	650	1.12404	0.943608	Negative	7.99	1.10188	650	1.10188	0.925005	Negative	0.943608	Negative
Raccoon	15	Ohio	8.22	1.13483	650	1.13483	0.952666	Negative	8.45	1.07252	650	1.07252	0.900358	Negative	0.952666	Negative
Raccoon	15	Ohio	8.68	1.13198	650	1.13198	0.950273	Negative	8.91	1.19144	650	1.19144	1.00019	Negative	0.950273	Negative
Virginia Opossum	15	Ohio	9.57	1.08701	650	1.08701	0.912522	Negative	9.8	1.1359	650	1.1359	0.953564	Negative	0.912522	Negative
Raccoon	15	Ohio	10.03	1.15676	650	1.15676	0.971076	Negative	10.26	1.23232	650	1.23232	1.03451	Negative	0.971076	Negative
Woodchuck	15	Ohio	10.49	1.32145	650	1.32145	1.10933	Negative	10.72	1.30053	650	1.30053	1.09177	Negative	1.10933	Negative
White-tailed Deer	15	Ohio	10.95	1.12348	650	1.12348	0.943138	Negative	11.18	1.15011	650	1.15011	0.965493	Negative	0.943138	Negative
Eastern Cottontail Rabbit	15	Ohio	11.41	1.99571	650	1.99571	1.67536	Negative	11.64	1.94463	650	1.94463	1.63248	Negative	1.67536	Negative
Eastern Fox Squirrel	15	Ohio	11.87	1.24093	650	1.24093	1.04173	Negative	12.1	1.20664	650	1.20664	1.01295	Negative	1.04173	Negative
Virginia Opossum	15	Ohio	12.76	1.13786	650	1.13786	0.95521	Negative	12.99	1.09974	650	1.09974	0.923209	Negative	0.95521	Negative
Eastern Fox Squirrel	15	Ohio	13.22	1.07555	650	1.07555	0.902902	Negative	13.45	1.14223	650	1.14223	0.958878	Negative	0.902902	Negative
Muskrat	15	Ohio	13.68	1.25063	650	1.25063	1.04988	Negative	13.91	1.2524	650	1.2524	1.05136	Negative	1.04988	Negative
Deer Mouse	15	Ohio	14.14	1.2386	650	1.2386	1.03978	Negative	14.37	1.18549	650	1.18549	0.995194	Negative	1.03978	Negative
Deer Mouse	15	Ohio	14.6	1.24055	650	1.24055	1.04142	Negative	14.83	1.16531	650	1.16531	0.978253	Negative	1.04142	Negative
Raccoon	15	Ohio	15.06	1.18759	650	1.18759	0.996957	Negative	15.29	1.23706	650	1.23706	1.03849	Negative	0.996957	Negative
Eastern Fox Squirrel	15	Ohio	15.95	1.24387	650	1.24387	1.0442	Negative	16.18	1.16877	650	1.16877	0.981158	Negative	1.0442	Negative
Eastern Fox Squirrel	15	Ohio	16.41	1.14259	650	1.14259	0.95918	Negative	16.64	1.28664	650	1.28664	1.08011	Negative	0.95918	Negative
Virginia Opossum	15	Ohio	16.87	1.17474	650	1.17474	0.98617	Negative	17.1	1.21161	650	1.21161	1.01712	Negative	0.98617	Negative
Raccoon	15	Ohio	17.33	0.818045	650	0.818045	0.686732	Suspect Positive	17.56	0.832939	650	0.832939	0.699235	Suspect Positive	0.686732	Suspect Positive
Raccoon	15	Ohio	17.79	0.859541	650	0.859541	0.721567	Negative	18.02	0.837427	650	0.837427	0.703002	Negative	0.721567	Negative
Raccoon	15	Ohio	18.25	1.04598	650	1.04598	0.878078	Negative	18.48	1.13538	650	1.13538	0.953128	Negative	0.878078	Negative
Raccoon	15	Ohio	19.14	0.766354	650	0.766354	0.643338	Suspect Positive	19.37	0.784143	650	0.784143	0.658272	Suspect Positive	0.643338	Suspect Positive
Coyote	15	Ohio	19.6	1.1793	650	1.1793	0.989998	Negative	19.83	1.21384	650	1.21384	1.01899	Negative	0.989998	Negative
Eastern Cottontail Rabbit	15	Ohio	20.06	1.30046	650	1.30046	1.09171	Negative	20.29	1.2277	650	1.2277	1.03063	Negative	1.09171	Negative
Raccoon	15	Ohio	20.52	1.02373	650	1.02373	0.8594	Negative	20.75	1.09021	650	1.09021	0.915208	Negative	0.8594	Negative
Raccoon	15	Ohio	20.98	1.0201	650	1.0201	0.856353	Negative	21.21	0.988384	650	0.988384	0.829728	Negative	0.856353	Negative
Eastern Cottontail Rabbit	15	Ohio	21.44	1.44786	650	1.44786	1.21545	Negative	21.67	1.55754	650	1.55754	1.30752	Negative	1.21545	Negative
White-tailed Deer	15	Ohio	22.33	1.24428	650	1.24428	1.04455	Negative	22.56	1.22704	650	1.22704	1.03007	Negative	1.04455	Negative
Raccoon	15	Ohio	22.79	1.20846	650	1.20846	1.01448	Negative	23.02	1.37118	650	1.37118	1.15108	Negative	1.01448	Negative
Raccoon	15	Ohio	23.25	0.799418	650	0.799418	0.671095	Suspect Positive	23.48	0.785206	650	0.785206	0.659164	Suspect Positive	0.671095	Suspect Positive
Raccoon	15	Ohio	23.71	0.770146	650	0.770146	0.646521	Suspect Positive	23.94	0.810517	650	0.810517	0.680412	Suspect Positive	0.646521	Suspect Positive
Raccoon	15	Ohio	24.17	0.816801	650	0.816801	0.685687	Suspect Positive	24.4	0.764933	650	0.764933	0.642145	Suspect Positive	0.685687	Suspect Positive
White-tailed Deer	15	Ohio	24.63	1.20066	650	1.20066	1.00793	Negative	24.86	1.18087	650	1.18087	0.991316	Negative	1.00793	Negative
Virginia Opossum	15	Iowa	0.92	1.1834	650	1.1834	0.993439	Negative	1.15	1.27432	650	1.27432	1.06976	Negative	0.993439	Negative
Virginia Opossum	15	Iowa	1.38	1.25883	650	1.25883	1.05676	Negative	1.61	1.17956	650	1.17956	0.990216	Negative	1.05676	Negative
Virginia Opossum	15	Iowa	1.84	1.11228	650	1.11228	0.933736	Negative	2.07	1.10626	650	1.10626	0.928682	Negative	0.933736	Negative
Muskrat	15	Iowa	2.3	1.27566	650	1.27566	1.07089	Negative	2.53	1.33674	650	1.33674	1.12217	Negative	1.07089	Negative
Muskrat	15	Iowa	3.19	1.25108	650	1.25108	1.05026	Negative	3.42	1.34568	650	1.34568	1.12967	Negative	1.05026	Negative
Muskrat	15	Iowa	3.65	1.19895	650	1.19895	1.00649	Negative	3.88	1.18627	650	1.18627	0.995849	Negative	1.00649	Negative
Muskrat	15	Iowa	4.11	1.26748	650	1.26748	1.06402	Negative	4.34	1.23604	650	1.23604	1.03763	Negative	1.06402	Negative
Muskrat	15	Iowa	4.57	1.1956	650	1.1956	1.00368	Negative	4.8	1.17471	650	1.17471	0.986144	Negative	1.00368	Negative
Muskrat	15	Iowa	5.03	1.14096	650	1.14096	0.957812	Negative	5.26	1.21456	650	1.21456	1.0196	Negative	0.957812	Negative
White-footed Mouse	15	Iowa	5.49	1.17151	650	1.17151	0.983458	Negative	5.72	1.19111	650	1.19111	0.999912	Negative	0.983458	Negative
White-footed Mouse	15	Iowa	6.38	1.24329	650	1.24329	1.04372	Negative	6.61	1.15936	650	1.15936	0.973258	Negative	1.04372	Negative
Negative control plate 15	15	NA	0.46	1.19369	650	1.19369	NA	NA	0.69	1.18874	650	1.18874	NA	NA	NA	NA
Positive control plate 15	15	NA	0	0.114729	650	0.114729	NA	NA	0.23	0.105528	650	0.105528	NA	NA	NA	NA
Raccoon	16	Ohio	0.92	1.65565	650	1.65565	0.942577	Negative	1.15	1.67614	650	1.67614	0.954242	Negative	0.942577	Negative
Raccoon	16	Ohio	1.38	1.71777	650	1.71777	0.977942	Negative	1.61	1.64577	650	1.64577	0.936952	Negative	0.977942	Negative
Raccoon	16	Ohio	1.84	1.54483	650	1.54483	0.879486	Negative	2.07	1.55381	650	1.55381	0.884598	Negative	0.879486	Negative
Eastern Gray Squirrel	16	Pennsylvania	2.3	1.79852	650	1.79852	1.02391	Negative	2.53	1.84852	650	1.84852	1.05238	Negative	1.02391	Negative
Eastern Gray Squirrel	16	Pennsylvania	3.19	1.71806	650	1.71806	0.978107	Negative	3.42	1.82758	650	1.82758	1.04046	Negative	0.978107	Negative
Eastern Gray Squirrel	16	Pennsylvania	3.65	1.61021	650	1.61021	0.916707	Negative	3.88	1.70819	650	1.70819	0.972488	Negative	0.916707	Negative
Eastern Gray Squirrel	16	Pennsylvania	4.11	1.8142	650	1.8142	1.03284	Negative	4.34	1.88323	650	1.88323	1.07214	Negative	1.03284	Negative
Nutria	16	Oregon	4.57	1.62726	650	1.62726	0.926414	Negative	4.8	1.57228	650	1.57228	0.895113	Negative	0.926414	Negative
Nutria	16	Oregon	5.03	1.52761	650	1.52761	0.869682	Negative	5.26	1.68801	650	1.68801	0.960999	Negative	0.869682	Negative
Nutria	16	Oregon	5.49	1.5885	650	1.5885	0.904348	Negative	5.72	1.67165	650	1.67165	0.951686	Negative	0.904348	Negative
Nutria	16	Oregon	6.38	1.58294	650	1.58294	0.901182	Negative	6.61	1.48231	650	1.48231	0.843893	Negative	0.901182	Negative
Nutria	16	Oregon	6.84	1.48549	650	1.48549	0.845703	Negative	7.07	1.61837	650	1.61837	0.921353	Negative	0.845703	Negative
Nutria	16	Oregon	7.3	1.66905	650	1.66905	0.950205	Negative	7.53	1.66605	650	1.66605	0.948497	Negative	0.950205	Negative
Nutria	16	Oregon	7.76	1.54063	650	1.54063	0.877095	Negative	7.99	1.4418	650	1.4418	0.82083	Negative	0.877095	Negative
Nutria	16	Oregon	8.22	1.58443	650	1.58443	0.90203	Negative	8.45	1.64605	650	1.64605	0.937111	Negative	0.90203	Negative
Striped Skunk	16	Ohio	8.68	1.60911	650	1.60911	0.916081	Negative	8.91	1.72039	650	1.72039	0.979434	Negative	0.916081	Negative
Beaver	16	Ohio	9.57	1.63768	650	1.63768	0.932346	Negative	9.8	1.60602	650	1.60602	0.914322	Negative	0.932346	Negative
Beaver	16	Ohio	10.03	1.56569	650	1.56569	0.891362	Negative	10.26	1.60109	650	1.60109	0.911515	Negative	0.891362	Negative
Beaver	16	Ohio	10.49	1.60219	650	1.60219	0.912141	Negative	10.72	1.56739	650	1.56739	0.892329	Negative	0.912141	Negative
American Mink	16	Ohio	10.95	1.60585	650	1.60585	0.914225	Negative	11.18	1.67754	650	1.67754	0.955039	Negative	0.914225	Negative
Muskrat	16	Ohio	11.41	1.65039	650	1.65039	0.939582	Negative	11.64	1.67064	650	1.67064	0.951111	Negative	0.939582	Negative
Muskrat	16	Ohio	11.87	1.6784	650	1.6784	0.955528	Negative	12.1	1.69943	650	1.69943	0.967501	Negative	0.955528	Negative
Muskrat	16	Ohio	12.76	1.66926	650	1.66926	0.950325	Negative	12.99	1.60895	650	1.60895	0.91599	Negative	0.950325	Negative
Muskrat	16	Ohio	13.22	1.67488	650	1.67488	0.953524	Negative	13.45	1.62087	650	1.62087	0.922776	Negative	0.953524	Negative
Muskrat	16	Ohio	13.68	1.60789	650	1.60789	0.915386	Negative	13.91	1.64325	650	1.64325	0.935517	Negative	0.915386	Negative
Negative control plate 16	16	NA	0.46	1.70227	650	1.70227	NA	NA	0.69	1.81076	650	1.81076	NA	NA	NA	NA
Positive control plate 16	16	NA	0	0.160236	650	0.160236	NA	NA	0.23	0.132974	650	0.132974	NA	NA	NA	NA
Virginia Opossum	17	Iowa	2.3	1.32312	650	1.32312	0.831275	Negative	2.53	1.37388	650	1.37388	0.863166	Negative	0.831275	Negative
Virginia Opossum	17	Iowa	3.19	1.49303	650	1.49303	0.938024	Negative	3.42	1.58861	650	1.58861	0.998074	Negative	0.938024	Negative
Virginia Opossum	17	Iowa	3.65	1.3736	650	1.3736	0.86299	Negative	3.88	1.49702	650	1.49702	0.940531	Negative	0.86299	Negative
Virginia Opossum	17	Iowa	4.11	1.38112	650	1.38112	0.867715	Negative	4.34	1.35744	650	1.35744	0.852837	Negative	0.867715	Negative
Virginia Opossum	17	Iowa	4.57	1.35471	650	1.35471	0.851122	Negative	4.8	1.3539	650	1.3539	0.850613	Negative	0.851122	Negative
Virginia Opossum	17	Iowa	5.03	1.36501	650	1.36501	0.857593	Negative	5.26	1.33215	650	1.33215	0.836948	Negative	0.857593	Negative
Virginia Opossum	17	Iowa	5.49	1.28641	650	1.28641	0.808211	Negative	5.72	1.32198	650	1.32198	0.830559	Negative	0.808211	Negative
Virginia Opossum	17	Iowa	6.38	1.46353	650	1.46353	0.91949	Negative	6.61	1.37956	650	1.37956	0.866735	Negative	0.91949	Negative
Striped Skunk	17	Iowa	6.84	1.45821	650	1.45821	0.916148	Negative	7.07	1.40291	650	1.40291	0.881405	Negative	0.916148	Negative
Striped Skunk	17	Iowa	7.3	1.50065	650	1.50065	0.942812	Negative	7.53	1.37108	650	1.37108	0.861407	Negative	0.942812	Negative
Eastern Fox Squirrel	17	Iowa	7.76	1.43469	650	1.43469	0.901371	Negative	7.99	1.35463	650	1.35463	0.851072	Negative	0.901371	Negative
Eastern Fox Squirrel	17	Iowa	8.22	1.38483	650	1.38483	0.870046	Negative	8.45	1.36128	650	1.36128	0.85525	Negative	0.870046	Negative
Striped Skunk	17	Iowa	8.68	1.31337	650	1.31337	0.82515	Negative	8.91	1.37608	650	1.37608	0.864548	Negative	0.82515	Negative
Virginia Opossum	17	Iowa	9.57	1.36307	650	1.36307	0.856375	Negative	9.8	1.43978	650	1.43978	0.904569	Negative	0.856375	Negative
Virginia Opossum	17	Iowa	10.03	1.3467	650	1.3467	0.84609	Negative	10.26	1.37369	650	1.37369	0.863047	Negative	0.84609	Negative
Raccoon	17	Iowa	10.49	1.29563	650	1.29563	0.814004	Negative	10.72	1.31211	650	1.31211	0.824358	Negative	0.814004	Negative
Deer Mouse	17	Pennsylvania	11.41	1.29267	650	1.29267	0.812144	Negative	11.64	1.27177	650	1.27177	0.799014	Negative	0.812144	Negative
Deer Mouse	17	Pennsylvania	11.87	1.2267	650	1.2267	0.770698	Negative	12.1	1.29599	650	1.29599	0.81423	Negative	0.770698	Negative
Deer Mouse	17	Pennsylvania	12.76	1.48663	650	1.48663	0.934003	Negative	12.99	1.42504	650	1.42504	0.895308	Negative	0.934003	Negative
Deer Mouse	17	Pennsylvania	13.22	1.37396	650	1.37396	0.863216	Negative	13.45	1.39614	650	1.39614	0.877151	Negative	0.863216	Negative
American Mink	17	Pennsylvania	13.68	1.40945	650	1.40945	0.885514	Negative	13.91	1.39946	650	1.39946	0.879237	Negative	0.885514	Negative
Raccoon	17	Pennsylvania	10.95	1.31231	650	1.31231	0.824484	Negative	11.18	1.41092	650	1.41092	0.886437	Negative	0.824484	Negative
Raccoon	17	Iowa	1.84	1.33307	650	1.33307	0.837527	Negative	2.07	1.35666	650	1.35666	0.852347	Negative	0.837527	Negative
Raccoon	17	Iowa	1.38	1.51071	650	1.51071	0.949132	Negative	1.61	1.42856	650	1.42856	0.89752	Negative	0.949132	Negative
Raccoon	17	Iowa	0.92	1.45434	650	1.45434	0.913717	Negative	1.15	1.48102	650	1.48102	0.930479	Negative	0.913717	Negative
Raccoon	17	Iowa	14.14	1.2895	650	1.2895	0.810153	Negative	14.37	1.33637	650	1.33637	0.8396	Negative	0.810153	Negative
Striped Skunk	17	Iowa	14.6	1.17558	650	1.17558	0.73858	Negative	14.83	1.19218	650	1.19218	0.74901	Negative	0.73858	Negative
American Mink	17	Iowa	15.06	1.33452	650	1.33452	0.838437	Negative	15.29	1.37705	650	1.37705	0.865158	Negative	0.838437	Negative
Eastern Fox Squirrel	17	Iowa	15.95	1.53718	650	1.53718	0.965762	Negative	16.18	1.55305	650	1.55305	0.975733	Negative	0.965762	Negative
Eastern Fox Squirrel	17	Iowa	16.41	1.49739	650	1.49739	0.940764	Negative	16.64	1.46605	650	1.46605	0.921074	Negative	0.940764	Negative
Virginia Opossum	17	Iowa	16.87	1.35665	650	1.35665	0.852341	Negative	17.1	1.32781	650	1.32781	0.834222	Negative	0.852341	Negative
Virginia Opossum	17	Iowa	17.33	1.33204	650	1.33204	0.836879	Negative	17.56	1.2853	650	1.2853	0.807514	Negative	0.836879	Negative
Virginia Opossum	17	Iowa	17.79	1.3029	650	1.3029	0.818572	Negative	18.02	1.2925	650	1.2925	0.812038	Negative	0.818572	Negative
Virginia Opossum	17	Iowa	18.25	1.13546	650	1.13546	0.713374	Negative	18.48	1.14586	650	1.14586	0.719908	Negative	0.713374	Negative
Raccoon	17	Iowa	19.14	1.34158	650	1.34158	0.842873	Negative	19.37	1.31689	650	1.31689	0.827361	Negative	0.842873	Negative
Raccoon	17	Iowa	19.6	1.42568	650	1.42568	0.89571	Negative	19.83	1.40886	650	1.40886	0.885143	Negative	0.89571	Negative
Raccoon	17	Iowa	20.06	1.40365	650	1.40365	0.88187	Negative	20.29	1.29875	650	1.29875	0.815964	Negative	0.88187	Negative
Raccoon	17	Iowa	20.52	1.26607	650	1.26607	0.795432	Negative	20.75	1.32893	650	1.32893	0.834925	Negative	0.795432	Negative
Raccoon	17	Iowa	20.98	1.29289	650	1.29289	0.812283	Negative	21.21	1.22686	650	1.22686	0.770798	Negative	0.812283	Negative
Raccoon	17	Iowa	21.44	1.32561	650	1.32561	0.83284	Negative	21.67	1.47671	650	1.47671	0.927771	Negative	0.83284	Negative
Raccoon	17	Iowa	22.33	1.5643	650	1.5643	0.982801	Negative	22.56	1.4997	650	1.4997	0.942215	Negative	0.982801	Negative
Raccoon	17	Iowa	22.79	1.50259	650	1.50259	0.944031	Negative	23.02	1.5037	650	1.5037	0.944728	Negative	0.944031	Negative
Raccoon	17	Iowa	23.25	1.35478	650	1.35478	0.851166	Negative	23.48	1.35949	650	1.35949	0.854125	Negative	0.851166	Negative
Raccoon	17	Iowa	23.71	1.27013	650	1.27013	0.797983	Negative	23.94	1.27433	650	1.27433	0.800622	Negative	0.797983	Negative
Raccoon	17	Iowa	24.17	1.4168	650	1.4168	0.890131	Negative	24.4	1.34049	650	1.34049	0.842188	Negative	0.890131	Negative
Raccoon	17	Iowa	24.63	1.28089	650	1.28089	0.804743	Negative	24.86	1.15945	650	1.15945	0.728446	Negative	0.804743	Negative
Negative control plate 17	17	NA	0.46	1.6568	650	1.6568	NA	NA	0.69	1.52655	650	1.52655	NA	NA	NA	NA
Positive control plate 17	17	NA	0	0.291819	650	0.291819	NA	NA	0.23	0.181764	650	0.181764	NA	NA	NA	NA

## Sheet: Appendix 1 Table 6
Appendix 1 Table 6. Predictions of disease freedom across varying design prevalences and prior disease freedom expectation
State	Site	Species	nswabstested	sensitivity	specificity	design_prevalence	prior_freedom	posterior_freedom
California	Site 2	Deer Mouse	2	0.99	0.99	0.01	0	0
California	Site 2	Deer Mouse	2	0.99	0.99	0.05	0	0
California	Site 2	Deer Mouse	2	0.99	0.99	0.1	0	0
California	Site 2	Deer Mouse	2	0.99	0.99	0.2	0	0
California	Site 2	Deer Mouse	2	0.99	0.99	0.01	0.010101	0.0105089
California	Site 2	Deer Mouse	2	0.99	0.99	0.05	0.010101	0.0113925
California	Site 2	Deer Mouse	2	0.99	0.99	0.1	0.010101	0.0126622
California	Site 2	Deer Mouse	2	0.99	0.99	0.2	0.010101	0.0159279
California	Site 2	Deer Mouse	2	0.99	0.99	0.01	0.020202	0.0210091
California	Site 2	Deer Mouse	2	0.99	0.99	0.05	0.020202	0.0227553
California	Site 2	Deer Mouse	2	0.99	0.99	0.1	0.020202	0.0252591
California	Site 2	Deer Mouse	2	0.99	0.99	0.2	0.020202	0.0316695
California	Site 2	Deer Mouse	2	0.99	0.99	0.01	0.030303	0.0315007
California	Site 2	Deer Mouse	2	0.99	0.99	0.05	0.030303	0.0340885
California	Site 2	Deer Mouse	2	0.99	0.99	0.1	0.030303	0.0377911
California	Site 2	Deer Mouse	2	0.99	0.99	0.2	0.030303	0.0472278
California	Site 2	Deer Mouse	2	0.99	0.99	0.01	0.040404	0.0419836
California	Site 2	Deer Mouse	2	0.99	0.99	0.05	0.040404	0.0453923
California	Site 2	Deer Mouse	2	0.99	0.99	0.1	0.040404	0.0502588
California	Site 2	Deer Mouse	2	0.99	0.99	0.2	0.040404	0.0626062
California	Site 2	Deer Mouse	2	0.99	0.99	0.01	0.0505051	0.0524579
California	Site 2	Deer Mouse	2	0.99	0.99	0.05	0.0505051	0.0566667
California	Site 2	Deer Mouse	2	0.99	0.99	0.1	0.0505051	0.0626626
California	Site 2	Deer Mouse	2	0.99	0.99	0.2	0.0505051	0.0778077
California	Site 2	Deer Mouse	2	0.99	0.99	0.01	0.0606061	0.0629236
California	Site 2	Deer Mouse	2	0.99	0.99	0.05	0.0606061	0.0679119
California	Site 2	Deer Mouse	2	0.99	0.99	0.1	0.0606061	0.075003
California	Site 2	Deer Mouse	2	0.99	0.99	0.2	0.0606061	0.0928354
California	Site 2	Deer Mouse	2	0.99	0.99	0.01	0.0707071	0.0733807
California	Site 2	Deer Mouse	2	0.99	0.99	0.05	0.0707071	0.079128
California	Site 2	Deer Mouse	2	0.99	0.99	0.1	0.0707071	0.0872806
California	Site 2	Deer Mouse	2	0.99	0.99	0.2	0.0707071	0.107692
California	Site 2	Deer Mouse	2	0.99	0.99	0.01	0.0808081	0.0838293
California	Site 2	Deer Mouse	2	0.99	0.99	0.05	0.0808081	0.0903151
California	Site 2	Deer Mouse	2	0.99	0.99	0.1	0.0808081	0.0994958
California	Site 2	Deer Mouse	2	0.99	0.99	0.2	0.0808081	0.122381
California	Site 2	Deer Mouse	2	0.99	0.99	0.01	0.0909091	0.0942692
California	Site 2	Deer Mouse	2	0.99	0.99	0.05	0.0909091	0.101473
California	Site 2	Deer Mouse	2	0.99	0.99	0.1	0.0909091	0.111649
California	Site 2	Deer Mouse	2	0.99	0.99	0.2	0.0909091	0.136905
California	Site 2	Deer Mouse	2	0.99	0.99	0.01	0.10101	0.104701
California	Site 2	Deer Mouse	2	0.99	0.99	0.05	0.10101	0.112603
California	Site 2	Deer Mouse	2	0.99	0.99	0.1	0.10101	0.123741
California	Site 2	Deer Mouse	2	0.99	0.99	0.2	0.10101	0.151266
California	Site 2	Deer Mouse	2	0.99	0.99	0.01	0.111111	0.115123
California	Site 2	Deer Mouse	2	0.99	0.99	0.05	0.111111	0.123703
California	Site 2	Deer Mouse	2	0.99	0.99	0.1	0.111111	0.135772
California	Site 2	Deer Mouse	2	0.99	0.99	0.2	0.111111	0.165467
California	Site 2	Deer Mouse	2	0.99	0.99	0.01	0.121212	0.125538
California	Site 2	Deer Mouse	2	0.99	0.99	0.05	0.121212	0.134776
California	Site 2	Deer Mouse	2	0.99	0.99	0.1	0.121212	0.147742
California	Site 2	Deer Mouse	2	0.99	0.99	0.2	0.121212	0.179512
California	Site 2	Deer Mouse	2	0.99	0.99	0.01	0.131313	0.135943
California	Site 2	Deer Mouse	2	0.99	0.99	0.05	0.131313	0.145819
California	Site 2	Deer Mouse	2	0.99	0.99	0.1	0.131313	0.159652
California	Site 2	Deer Mouse	2	0.99	0.99	0.2	0.131313	0.193402
California	Site 2	Deer Mouse	2	0.99	0.99	0.01	0.141414	0.14634
California	Site 2	Deer Mouse	2	0.99	0.99	0.05	0.141414	0.156835
California	Site 2	Deer Mouse	2	0.99	0.99	0.1	0.141414	0.171503
California	Site 2	Deer Mouse	2	0.99	0.99	0.2	0.141414	0.20714
California	Site 2	Deer Mouse	2	0.99	0.99	0.01	0.151515	0.156729
California	Site 2	Deer Mouse	2	0.99	0.99	0.05	0.151515	0.167822
California	Site 2	Deer Mouse	2	0.99	0.99	0.1	0.151515	0.183294
California	Site 2	Deer Mouse	2	0.99	0.99	0.2	0.151515	0.220729
California	Site 2	Deer Mouse	2	0.99	0.99	0.01	0.161616	0.167109
California	Site 2	Deer Mouse	2	0.99	0.99	0.05	0.161616	0.178781
California	Site 2	Deer Mouse	2	0.99	0.99	0.1	0.161616	0.195027
California	Site 2	Deer Mouse	2	0.99	0.99	0.2	0.161616	0.234171
California	Site 2	Deer Mouse	2	0.99	0.99	0.01	0.171717	0.177481
California	Site 2	Deer Mouse	2	0.99	0.99	0.05	0.171717	0.189712
California	Site 2	Deer Mouse	2	0.99	0.99	0.1	0.171717	0.206701
California	Site 2	Deer Mouse	2	0.99	0.99	0.2	0.171717	0.247468
California	Site 2	Deer Mouse	2	0.99	0.99	0.01	0.181818	0.187844
California	Site 2	Deer Mouse	2	0.99	0.99	0.05	0.181818	0.200615
California	Site 2	Deer Mouse	2	0.99	0.99	0.1	0.181818	0.218317
California	Site 2	Deer Mouse	2	0.99	0.99	0.2	0.181818	0.260623
California	Site 2	Deer Mouse	2	0.99	0.99	0.01	0.191919	0.198199
California	Site 2	Deer Mouse	2	0.99	0.99	0.05	0.191919	0.211491
California	Site 2	Deer Mouse	2	0.99	0.99	0.1	0.191919	0.229876
California	Site 2	Deer Mouse	2	0.99	0.99	0.2	0.191919	0.273638
California	Site 2	Deer Mouse	2	0.99	0.99	0.01	0.20202	0.208545
California	Site 2	Deer Mouse	2	0.99	0.99	0.05	0.20202	0.222338
California	Site 2	Deer Mouse	2	0.99	0.99	0.1	0.20202	0.241378
California	Site 2	Deer Mouse	2	0.99	0.99	0.2	0.20202	0.286515
California	Site 2	Deer Mouse	2	0.99	0.99	0.01	0.212121	0.218883
California	Site 2	Deer Mouse	2	0.99	0.99	0.05	0.212121	0.233158
California	Site 2	Deer Mouse	2	0.99	0.99	0.1	0.212121	0.252824
California	Site 2	Deer Mouse	2	0.99	0.99	0.2	0.212121	0.299256
California	Site 2	Deer Mouse	2	0.99	0.99	0.01	0.222222	0.229212
California	Site 2	Deer Mouse	2	0.99	0.99	0.05	0.222222	0.243951
California	Site 2	Deer Mouse	2	0.99	0.99	0.1	0.222222	0.264213
California	Site 2	Deer Mouse	2	0.99	0.99	0.2	0.222222	0.311864
California	Site 2	Deer Mouse	2	0.99	0.99	0.01	0.232323	0.239533
California	Site 2	Deer Mouse	2	0.99	0.99	0.05	0.232323	0.254716
California	Site 2	Deer Mouse	2	0.99	0.99	0.1	0.232323	0.275547
California	Site 2	Deer Mouse	2	0.99	0.99	0.2	0.232323	0.32434
California	Site 2	Deer Mouse	2	0.99	0.99	0.01	0.242424	0.249845
California	Site 2	Deer Mouse	2	0.99	0.99	0.05	0.242424	0.265454
California	Site 2	Deer Mouse	2	0.99	0.99	0.1	0.242424	0.286825
California	Site 2	Deer Mouse	2	0.99	0.99	0.2	0.242424	0.336688
California	Site 2	Deer Mouse	2	0.99	0.99	0.01	0.252525	0.260149
California	Site 2	Deer Mouse	2	0.99	0.99	0.05	0.252525	0.276165
California	Site 2	Deer Mouse	2	0.99	0.99	0.1	0.252525	0.298048
California	Site 2	Deer Mouse	2	0.99	0.99	0.2	0.252525	0.348907
California	Site 2	Deer Mouse	2	0.99	0.99	0.01	0.262626	0.270445
California	Site 2	Deer Mouse	2	0.99	0.99	0.05	0.262626	0.286849
California	Site 2	Deer Mouse	2	0.99	0.99	0.1	0.262626	0.309217
California	Site 2	Deer Mouse	2	0.99	0.99	0.2	0.262626	0.361002
California	Site 2	Deer Mouse	2	0.99	0.99	0.01	0.272727	0.280732
California	Site 2	Deer Mouse	2	0.99	0.99	0.05	0.272727	0.297505
California	Site 2	Deer Mouse	2	0.99	0.99	0.1	0.272727	0.320331
California	Site 2	Deer Mouse	2	0.99	0.99	0.2	0.272727	0.372973
California	Site 2	Deer Mouse	2	0.99	0.99	0.01	0.282828	0.291011
California	Site 2	Deer Mouse	2	0.99	0.99	0.05	0.282828	0.308135
California	Site 2	Deer Mouse	2	0.99	0.99	0.1	0.282828	0.331392
California	Site 2	Deer Mouse	2	0.99	0.99	0.2	0.282828	0.384822
California	Site 2	Deer Mouse	2	0.99	0.99	0.01	0.292929	0.301282
California	Site 2	Deer Mouse	2	0.99	0.99	0.05	0.292929	0.318739
California	Site 2	Deer Mouse	2	0.99	0.99	0.1	0.292929	0.342399
California	Site 2	Deer Mouse	2	0.99	0.99	0.2	0.292929	0.396551
California	Site 2	Deer Mouse	2	0.99	0.99	0.01	0.30303	0.311544
California	Site 2	Deer Mouse	2	0.99	0.99	0.05	0.30303	0.329315
California	Site 2	Deer Mouse	2	0.99	0.99	0.1	0.30303	0.353353
California	Site 2	Deer Mouse	2	0.99	0.99	0.2	0.30303	0.408163
California	Site 2	Deer Mouse	2	0.99	0.99	0.01	0.313131	0.321798
California	Site 2	Deer Mouse	2	0.99	0.99	0.05	0.313131	0.339865
California	Site 2	Deer Mouse	2	0.99	0.99	0.1	0.313131	0.364255
California	Site 2	Deer Mouse	2	0.99	0.99	0.2	0.313131	0.419658
California	Site 2	Deer Mouse	2	0.99	0.99	0.01	0.323232	0.332043
California	Site 2	Deer Mouse	2	0.99	0.99	0.05	0.323232	0.350388
California	Site 2	Deer Mouse	2	0.99	0.99	0.1	0.323232	0.375105
California	Site 2	Deer Mouse	2	0.99	0.99	0.2	0.323232	0.431039
California	Site 2	Deer Mouse	2	0.99	0.99	0.01	0.333333	0.34228
California	Site 2	Deer Mouse	2	0.99	0.99	0.05	0.333333	0.360885
California	Site 2	Deer Mouse	2	0.99	0.99	0.1	0.333333	0.385903
California	Site 2	Deer Mouse	2	0.99	0.99	0.2	0.333333	0.442307
California	Site 2	Deer Mouse	2	0.99	0.99	0.01	0.343434	0.352509
California	Site 2	Deer Mouse	2	0.99	0.99	0.05	0.343434	0.371356
California	Site 2	Deer Mouse	2	0.99	0.99	0.1	0.343434	0.396649
California	Site 2	Deer Mouse	2	0.99	0.99	0.2	0.343434	0.453464
California	Site 2	Deer Mouse	2	0.99	0.99	0.01	0.353535	0.362729
California	Site 2	Deer Mouse	2	0.99	0.99	0.05	0.353535	0.381801
California	Site 2	Deer Mouse	2	0.99	0.99	0.1	0.353535	0.407344
California	Site 2	Deer Mouse	2	0.99	0.99	0.2	0.353535	0.464512
California	Site 2	Deer Mouse	2	0.99	0.99	0.01	0.363636	0.372941
California	Site 2	Deer Mouse	2	0.99	0.99	0.05	0.363636	0.39222
California	Site 2	Deer Mouse	2	0.99	0.99	0.1	0.363636	0.417988
California	Site 2	Deer Mouse	2	0.99	0.99	0.2	0.363636	0.475452
California	Site 2	Deer Mouse	2	0.99	0.99	0.01	0.373737	0.383145
California	Site 2	Deer Mouse	2	0.99	0.99	0.05	0.373737	0.402612
California	Site 2	Deer Mouse	2	0.99	0.99	0.1	0.373737	0.428582
California	Site 2	Deer Mouse	2	0.99	0.99	0.2	0.373737	0.486285
California	Site 2	Deer Mouse	2	0.99	0.99	0.01	0.383838	0.393341
California	Site 2	Deer Mouse	2	0.99	0.99	0.05	0.383838	0.412979
California	Site 2	Deer Mouse	2	0.99	0.99	0.1	0.383838	0.439126
California	Site 2	Deer Mouse	2	0.99	0.99	0.2	0.383838	0.497014
California	Site 2	Deer Mouse	2	0.99	0.99	0.01	0.393939	0.403528
California	Site 2	Deer Mouse	2	0.99	0.99	0.05	0.393939	0.42332
California	Site 2	Deer Mouse	2	0.99	0.99	0.1	0.393939	0.44962
California	Site 2	Deer Mouse	2	0.99	0.99	0.2	0.393939	0.50764
California	Site 2	Deer Mouse	2	0.99	0.99	0.01	0.40404	0.413707
California	Site 2	Deer Mouse	2	0.99	0.99	0.05	0.40404	0.433635
California	Site 2	Deer Mouse	2	0.99	0.99	0.1	0.40404	0.460065
California	Site 2	Deer Mouse	2	0.99	0.99	0.2	0.40404	0.518163
California	Site 2	Deer Mouse	2	0.99	0.99	0.01	0.414141	0.423878
California	Site 2	Deer Mouse	2	0.99	0.99	0.05	0.414141	0.443925
California	Site 2	Deer Mouse	2	0.99	0.99	0.1	0.414141	0.470461
California	Site 2	Deer Mouse	2	0.99	0.99	0.2	0.414141	0.528587
California	Site 2	Deer Mouse	2	0.99	0.99	0.01	0.424242	0.434041
California	Site 2	Deer Mouse	2	0.99	0.99	0.05	0.424242	0.454189
California	Site 2	Deer Mouse	2	0.99	0.99	0.1	0.424242	0.480809
California	Site 2	Deer Mouse	2	0.99	0.99	0.2	0.424242	0.538912
California	Site 2	Deer Mouse	2	0.99	0.99	0.01	0.434343	0.444195
California	Site 2	Deer Mouse	2	0.99	0.99	0.05	0.434343	0.464428
California	Site 2	Deer Mouse	2	0.99	0.99	0.1	0.434343	0.491108
California	Site 2	Deer Mouse	2	0.99	0.99	0.2	0.434343	0.549139
California	Site 2	Deer Mouse	2	0.99	0.99	0.01	0.444444	0.454341
California	Site 2	Deer Mouse	2	0.99	0.99	0.05	0.444444	0.474642
California	Site 2	Deer Mouse	2	0.99	0.99	0.1	0.444444	0.501359
California	Site 2	Deer Mouse	2	0.99	0.99	0.2	0.444444	0.55927
California	Site 2	Deer Mouse	2	0.99	0.99	0.01	0.454545	0.464479
California	Site 2	Deer Mouse	2	0.99	0.99	0.05	0.454545	0.48483
California	Site 2	Deer Mouse	2	0.99	0.99	0.1	0.454545	0.511562
California	Site 2	Deer Mouse	2	0.99	0.99	0.2	0.454545	0.569306
California	Site 2	Deer Mouse	2	0.99	0.99	0.01	0.464646	0.474609
California	Site 2	Deer Mouse	2	0.99	0.99	0.05	0.464646	0.494994
California	Site 2	Deer Mouse	2	0.99	0.99	0.1	0.464646	0.521718
California	Site 2	Deer Mouse	2	0.99	0.99	0.2	0.464646	0.579249
California	Site 2	Deer Mouse	2	0.99	0.99	0.01	0.474747	0.48473
California	Site 2	Deer Mouse	2	0.99	0.99	0.05	0.474747	0.505132
California	Site 2	Deer Mouse	2	0.99	0.99	0.1	0.474747	0.531827
California	Site 2	Deer Mouse	2	0.99	0.99	0.2	0.474747	0.5891
California	Site 2	Deer Mouse	2	0.99	0.99	0.01	0.484848	0.494843
California	Site 2	Deer Mouse	2	0.99	0.99	0.05	0.484848	0.515245
California	Site 2	Deer Mouse	2	0.99	0.99	0.1	0.484848	0.54189
California	Site 2	Deer Mouse	2	0.99	0.99	0.2	0.484848	0.59886
California	Site 2	Deer Mouse	2	0.99	0.99	0.01	0.494949	0.504948
California	Site 2	Deer Mouse	2	0.99	0.99	0.05	0.494949	0.525334
California	Site 2	Deer Mouse	2	0.99	0.99	0.1	0.494949	0.551906
California	Site 2	Deer Mouse	2	0.99	0.99	0.2	0.494949	0.608531
California	Site 2	Deer Mouse	2	0.99	0.99	0.01	0.505051	0.515045
California	Site 2	Deer Mouse	2	0.99	0.99	0.05	0.505051	0.535397
California	Site 2	Deer Mouse	2	0.99	0.99	0.1	0.505051	0.561876
California	Site 2	Deer Mouse	2	0.99	0.99	0.2	0.505051	0.618113
California	Site 2	Deer Mouse	2	0.99	0.99	0.01	0.515152	0.525134
California	Site 2	Deer Mouse	2	0.99	0.99	0.05	0.515152	0.545437
California	Site 2	Deer Mouse	2	0.99	0.99	0.1	0.515152	0.571801
California	Site 2	Deer Mouse	2	0.99	0.99	0.2	0.515152	0.627608
California	Site 2	Deer Mouse	2	0.99	0.99	0.01	0.525253	0.535215
California	Site 2	Deer Mouse	2	0.99	0.99	0.05	0.525253	0.555451
California	Site 2	Deer Mouse	2	0.99	0.99	0.1	0.525253	0.58168
California	Site 2	Deer Mouse	2	0.99	0.99	0.2	0.525253	0.637017
California	Site 2	Deer Mouse	2	0.99	0.99	0.01	0.535354	0.545287
California	Site 2	Deer Mouse	2	0.99	0.99	0.05	0.535354	0.565441
California	Site 2	Deer Mouse	2	0.99	0.99	0.1	0.535354	0.591514
California	Site 2	Deer Mouse	2	0.99	0.99	0.2	0.535354	0.646341
California	Site 2	Deer Mouse	2	0.99	0.99	0.01	0.545455	0.555352
California	Site 2	Deer Mouse	2	0.99	0.99	0.05	0.545455	0.575407
California	Site 2	Deer Mouse	2	0.99	0.99	0.1	0.545455	0.601304
California	Site 2	Deer Mouse	2	0.99	0.99	0.2	0.545455	0.655582
California	Site 2	Deer Mouse	2	0.99	0.99	0.01	0.555556	0.565408
California	Site 2	Deer Mouse	2	0.99	0.99	0.05	0.555556	0.585348
California	Site 2	Deer Mouse	2	0.99	0.99	0.1	0.555556	0.611049
California	Site 2	Deer Mouse	2	0.99	0.99	0.2	0.555556	0.664739
California	Site 2	Deer Mouse	2	0.99	0.99	0.01	0.565657	0.575456
California	Site 2	Deer Mouse	2	0.99	0.99	0.05	0.565657	0.595265
California	Site 2	Deer Mouse	2	0.99	0.99	0.1	0.565657	0.620749
California	Site 2	Deer Mouse	2	0.99	0.99	0.2	0.565657	0.673816
California	Site 2	Deer Mouse	2	0.99	0.99	0.01	0.575758	0.585497
California	Site 2	Deer Mouse	2	0.99	0.99	0.05	0.575758	0.605158
California	Site 2	Deer Mouse	2	0.99	0.99	0.1	0.575758	0.630406
California	Site 2	Deer Mouse	2	0.99	0.99	0.2	0.575758	0.682812
California	Site 2	Deer Mouse	2	0.99	0.99	0.01	0.585859	0.595529
California	Site 2	Deer Mouse	2	0.99	0.99	0.05	0.585859	0.615028
California	Site 2	Deer Mouse	2	0.99	0.99	0.1	0.585859	0.64002
California	Site 2	Deer Mouse	2	0.99	0.99	0.2	0.585859	0.691729
California	Site 2	Deer Mouse	2	0.99	0.99	0.01	0.59596	0.605553
California	Site 2	Deer Mouse	2	0.99	0.99	0.05	0.59596	0.624873
California	Site 2	Deer Mouse	2	0.99	0.99	0.1	0.59596	0.64959
California	Site 2	Deer Mouse	2	0.99	0.99	0.2	0.59596	0.700567
California	Site 2	Deer Mouse	2	0.99	0.99	0.01	0.606061	0.615568
California	Site 2	Deer Mouse	2	0.99	0.99	0.05	0.606061	0.634694
California	Site 2	Deer Mouse	2	0.99	0.99	0.1	0.606061	0.659117
California	Site 2	Deer Mouse	2	0.99	0.99	0.2	0.606061	0.709329
California	Site 2	Deer Mouse	2	0.99	0.99	0.01	0.616162	0.625576
California	Site 2	Deer Mouse	2	0.99	0.99	0.05	0.616162	0.644491
California	Site 2	Deer Mouse	2	0.99	0.99	0.1	0.616162	0.668601
California	Site 2	Deer Mouse	2	0.99	0.99	0.2	0.616162	0.718014
California	Site 2	Deer Mouse	2	0.99	0.99	0.01	0.626263	0.635576
California	Site 2	Deer Mouse	2	0.99	0.99	0.05	0.626263	0.654265
California	Site 2	Deer Mouse	2	0.99	0.99	0.1	0.626263	0.678043
California	Site 2	Deer Mouse	2	0.99	0.99	0.2	0.626263	0.726624
California	Site 2	Deer Mouse	2	0.99	0.99	0.01	0.636364	0.645568
California	Site 2	Deer Mouse	2	0.99	0.99	0.05	0.636364	0.664015
California	Site 2	Deer Mouse	2	0.99	0.99	0.1	0.636364	0.687443
California	Site 2	Deer Mouse	2	0.99	0.99	0.2	0.636364	0.735159
California	Site 2	Deer Mouse	2	0.99	0.99	0.01	0.646465	0.655552
California	Site 2	Deer Mouse	2	0.99	0.99	0.05	0.646465	0.673742
California	Site 2	Deer Mouse	2	0.99	0.99	0.1	0.646465	0.696802
California	Site 2	Deer Mouse	2	0.99	0.99	0.2	0.646465	0.743622
California	Site 2	Deer Mouse	2	0.99	0.99	0.01	0.656566	0.665527
California	Site 2	Deer Mouse	2	0.99	0.99	0.05	0.656566	0.683445
California	Site 2	Deer Mouse	2	0.99	0.99	0.1	0.656566	0.706118
California	Site 2	Deer Mouse	2	0.99	0.99	0.2	0.656566	0.752012
California	Site 2	Deer Mouse	2	0.99	0.99	0.01	0.666667	0.675495
California	Site 2	Deer Mouse	2	0.99	0.99	0.05	0.666667	0.693125
California	Site 2	Deer Mouse	2	0.99	0.99	0.1	0.666667	0.715394
California	Site 2	Deer Mouse	2	0.99	0.99	0.2	0.666667	0.76033
California	Site 2	Deer Mouse	2	0.99	0.99	0.01	0.676768	0.685455
California	Site 2	Deer Mouse	2	0.99	0.99	0.05	0.676768	0.702782
California	Site 2	Deer Mouse	2	0.99	0.99	0.1	0.676768	0.724628
California	Site 2	Deer Mouse	2	0.99	0.99	0.2	0.676768	0.768578
California	Site 2	Deer Mouse	2	0.99	0.99	0.01	0.686869	0.695406
California	Site 2	Deer Mouse	2	0.99	0.99	0.05	0.686869	0.712416
California	Site 2	Deer Mouse	2	0.99	0.99	0.1	0.686869	0.733822
California	Site 2	Deer Mouse	2	0.99	0.99	0.2	0.686869	0.776757
California	Site 2	Deer Mouse	2	0.99	0.99	0.01	0.69697	0.70535
California	Site 2	Deer Mouse	2	0.99	0.99	0.05	0.69697	0.722026
California	Site 2	Deer Mouse	2	0.99	0.99	0.1	0.69697	0.742975
California	Site 2	Deer Mouse	2	0.99	0.99	0.2	0.69697	0.784866
California	Site 2	Deer Mouse	2	0.99	0.99	0.01	0.707071	0.715286
California	Site 2	Deer Mouse	2	0.99	0.99	0.05	0.707071	0.731613
California	Site 2	Deer Mouse	2	0.99	0.99	0.1	0.707071	0.752088
California	Site 2	Deer Mouse	2	0.99	0.99	0.2	0.707071	0.792908
California	Site 2	Deer Mouse	2	0.99	0.99	0.01	0.717172	0.725214
California	Site 2	Deer Mouse	2	0.99	0.99	0.05	0.717172	0.741178
California	Site 2	Deer Mouse	2	0.99	0.99	0.1	0.717172	0.761161
California	Site 2	Deer Mouse	2	0.99	0.99	0.2	0.717172	0.800882
California	Site 2	Deer Mouse	2	0.99	0.99	0.01	0.727273	0.735134
California	Site 2	Deer Mouse	2	0.99	0.99	0.05	0.727273	0.75072
California	Site 2	Deer Mouse	2	0.99	0.99	0.1	0.727273	0.770194
California	Site 2	Deer Mouse	2	0.99	0.99	0.2	0.727273	0.808791
California	Site 2	Deer Mouse	2	0.99	0.99	0.01	0.737374	0.745046
California	Site 2	Deer Mouse	2	0.99	0.99	0.05	0.737374	0.760238
California	Site 2	Deer Mouse	2	0.99	0.99	0.1	0.737374	0.779188
California	Site 2	Deer Mouse	2	0.99	0.99	0.2	0.737374	0.816634
California	Site 2	Deer Mouse	2	0.99	0.99	0.01	0.747475	0.75495
California	Site 2	Deer Mouse	2	0.99	0.99	0.05	0.747475	0.769735
California	Site 2	Deer Mouse	2	0.99	0.99	0.1	0.747475	0.788143
California	Site 2	Deer Mouse	2	0.99	0.99	0.2	0.747475	0.824412
California	Site 2	Deer Mouse	2	0.99	0.99	0.01	0.757576	0.764846
California	Site 2	Deer Mouse	2	0.99	0.99	0.05	0.757576	0.779208
California	Site 2	Deer Mouse	2	0.99	0.99	0.1	0.757576	0.797059
California	Site 2	Deer Mouse	2	0.99	0.99	0.2	0.757576	0.832127
California	Site 2	Deer Mouse	2	0.99	0.99	0.01	0.767677	0.774734
California	Site 2	Deer Mouse	2	0.99	0.99	0.05	0.767677	0.788659
California	Site 2	Deer Mouse	2	0.99	0.99	0.1	0.767677	0.805936
California	Site 2	Deer Mouse	2	0.99	0.99	0.2	0.767677	0.839779
California	Site 2	Deer Mouse	2	0.99	0.99	0.01	0.777778	0.784614
California	Site 2	Deer Mouse	2	0.99	0.99	0.05	0.777778	0.798088
California	Site 2	Deer Mouse	2	0.99	0.99	0.1	0.777778	0.814775
California	Site 2	Deer Mouse	2	0.99	0.99	0.2	0.777778	0.847368
California	Site 2	Deer Mouse	2	0.99	0.99	0.01	0.787879	0.794486
California	Site 2	Deer Mouse	2	0.99	0.99	0.05	0.787879	0.807494
California	Site 2	Deer Mouse	2	0.99	0.99	0.1	0.787879	0.823576
California	Site 2	Deer Mouse	2	0.99	0.99	0.2	0.787879	0.854896
California	Site 2	Deer Mouse	2	0.99	0.99	0.01	0.79798	0.804351
California	Site 2	Deer Mouse	2	0.99	0.99	0.05	0.79798	0.816878
California	Site 2	Deer Mouse	2	0.99	0.99	0.1	0.79798	0.832339
California	Site 2	Deer Mouse	2	0.99	0.99	0.2	0.79798	0.862363
California	Site 2	Deer Mouse	2	0.99	0.99	0.01	0.808081	0.814208
California	Site 2	Deer Mouse	2	0.99	0.99	0.05	0.808081	0.82624
California	Site 2	Deer Mouse	2	0.99	0.99	0.1	0.808081	0.841064
California	Site 2	Deer Mouse	2	0.99	0.99	0.2	0.808081	0.869771
California	Site 2	Deer Mouse	2	0.99	0.99	0.01	0.818182	0.824056
California	Site 2	Deer Mouse	2	0.99	0.99	0.05	0.818182	0.83558
California	Site 2	Deer Mouse	2	0.99	0.99	0.1	0.818182	0.849752
California	Site 2	Deer Mouse	2	0.99	0.99	0.2	0.818182	0.877118
California	Site 2	Deer Mouse	2	0.99	0.99	0.01	0.828283	0.833897
California	Site 2	Deer Mouse	2	0.99	0.99	0.05	0.828283	0.844898
California	Site 2	Deer Mouse	2	0.99	0.99	0.1	0.828283	0.858402
California	Site 2	Deer Mouse	2	0.99	0.99	0.2	0.828283	0.884408
California	Site 2	Deer Mouse	2	0.99	0.99	0.01	0.838384	0.84373
California	Site 2	Deer Mouse	2	0.99	0.99	0.05	0.838384	0.854193
California	Site 2	Deer Mouse	2	0.99	0.99	0.1	0.838384	0.867016
California	Site 2	Deer Mouse	2	0.99	0.99	0.2	0.838384	0.891639
California	Site 2	Deer Mouse	2	0.99	0.99	0.01	0.848485	0.853555
California	Site 2	Deer Mouse	2	0.99	0.99	0.05	0.848485	0.863467
California	Site 2	Deer Mouse	2	0.99	0.99	0.1	0.848485	0.875593
California	Site 2	Deer Mouse	2	0.99	0.99	0.2	0.848485	0.898814
California	Site 2	Deer Mouse	2	0.99	0.99	0.01	0.858586	0.863373
California	Site 2	Deer Mouse	2	0.99	0.99	0.05	0.858586	0.872719
California	Site 2	Deer Mouse	2	0.99	0.99	0.1	0.858586	0.884134
California	Site 2	Deer Mouse	2	0.99	0.99	0.2	0.858586	0.905931
California	Site 2	Deer Mouse	2	0.99	0.99	0.01	0.868687	0.873182
California	Site 2	Deer Mouse	2	0.99	0.99	0.05	0.868687	0.881949
California	Site 2	Deer Mouse	2	0.99	0.99	0.1	0.868687	0.892638
California	Site 2	Deer Mouse	2	0.99	0.99	0.2	0.868687	0.912993
California	Site 2	Deer Mouse	2	0.99	0.99	0.01	0.878788	0.882984
California	Site 2	Deer Mouse	2	0.99	0.99	0.05	0.878788	0.891158
California	Site 2	Deer Mouse	2	0.99	0.99	0.1	0.878788	0.901106
California	Site 2	Deer Mouse	2	0.99	0.99	0.2	0.878788	0.92
California	Site 2	Deer Mouse	2	0.99	0.99	0.01	0.888889	0.892778
California	Site 2	Deer Mouse	2	0.99	0.99	0.05	0.888889	0.900345
California	Site 2	Deer Mouse	2	0.99	0.99	0.1	0.888889	0.909539
California	Site 2	Deer Mouse	2	0.99	0.99	0.2	0.888889	0.926952
California	Site 2	Deer Mouse	2	0.99	0.99	0.01	0.89899	0.902564
California	Site 2	Deer Mouse	2	0.99	0.99	0.05	0.89899	0.909511
California	Site 2	Deer Mouse	2	0.99	0.99	0.1	0.89899	0.917936
California	Site 2	Deer Mouse	2	0.99	0.99	0.2	0.89899	0.93385
California	Site 2	Deer Mouse	2	0.99	0.99	0.01	0.909091	0.912343
California	Site 2	Deer Mouse	2	0.99	0.99	0.05	0.909091	0.918655
California	Site 2	Deer Mouse	2	0.99	0.99	0.1	0.909091	0.926298
California	Site 2	Deer Mouse	2	0.99	0.99	0.2	0.909091	0.940695
California	Site 2	Deer Mouse	2	0.99	0.99	0.01	0.919192	0.922113
California	Site 2	Deer Mouse	2	0.99	0.99	0.05	0.919192	0.927778
California	Site 2	Deer Mouse	2	0.99	0.99	0.1	0.919192	0.934624
California	Site 2	Deer Mouse	2	0.99	0.99	0.2	0.919192	0.947487
California	Site 2	Deer Mouse	2	0.99	0.99	0.01	0.929293	0.931876
California	Site 2	Deer Mouse	2	0.99	0.99	0.05	0.929293	0.936879
California	Site 2	Deer Mouse	2	0.99	0.99	0.1	0.929293	0.942916
California	Site 2	Deer Mouse	2	0.99	0.99	0.2	0.929293	0.954228
California	Site 2	Deer Mouse	2	0.99	0.99	0.01	0.939394	0.941631
California	Site 2	Deer Mouse	2	0.99	0.99	0.05	0.939394	0.945959
California	Site 2	Deer Mouse	2	0.99	0.99	0.1	0.939394	0.951173
California	Site 2	Deer Mouse	2	0.99	0.99	0.2	0.939394	0.960916
California	Site 2	Deer Mouse	2	0.99	0.99	0.01	0.949495	0.951379
California	Site 2	Deer Mouse	2	0.99	0.99	0.05	0.949495	0.955019
California	Site 2	Deer Mouse	2	0.99	0.99	0.1	0.949495	0.959396
California	Site 2	Deer Mouse	2	0.99	0.99	0.2	0.949495	0.967554
California	Site 2	Deer Mouse	2	0.99	0.99	0.01	0.959596	0.961119
California	Site 2	Deer Mouse	2	0.99	0.99	0.05	0.959596	0.964057
California	Site 2	Deer Mouse	2	0.99	0.99	0.1	0.959596	0.967584
California	Site 2	Deer Mouse	2	0.99	0.99	0.2	0.959596	0.974142
California	Site 2	Deer Mouse	2	0.99	0.99	0.01	0.969697	0.97085
California	Site 2	Deer Mouse	2	0.99	0.99	0.05	0.969697	0.973074
California	Site 2	Deer Mouse	2	0.99	0.99	0.1	0.969697	0.975739
California	Site 2	Deer Mouse	2	0.99	0.99	0.2	0.969697	0.98068
California	Site 2	Deer Mouse	2	0.99	0.99	0.01	0.979798	0.980575
California	Site 2	Deer Mouse	2	0.99	0.99	0.05	0.979798	0.98207
California	Site 2	Deer Mouse	2	0.99	0.99	0.1	0.979798	0.983859
California	Site 2	Deer Mouse	2	0.99	0.99	0.2	0.979798	0.987168
California	Site 2	Deer Mouse	2	0.99	0.99	0.01	0.989899	0.990291
California	Site 2	Deer Mouse	2	0.99	0.99	0.05	0.989899	0.991045
California	Site 2	Deer Mouse	2	0.99	0.99	0.1	0.989899	0.991946
California	Site 2	Deer Mouse	2	0.99	0.99	0.2	0.989899	0.993608
California	Site 2	Deer Mouse	2	0.99	0.99	0.01	1	1
California	Site 2	Deer Mouse	2	0.99	0.99	0.05	1	1
California	Site 2	Deer Mouse	2	0.99	0.99	0.1	1	1
California	Site 2	Deer Mouse	2	0.99	0.99	0.2	1	1
California	Site 2	Striped Skunk	4	0.99	0.99	0.01	0	0
California	Site 2	Striped Skunk	4	0.99	0.99	0.05	0	0
California	Site 2	Striped Skunk	4	0.99	0.99	0.1	0	0
California	Site 2	Striped Skunk	4	0.99	0.99	0.2	0	0
California	Site 2	Striped Skunk	4	0.99	0.99	0.01	0.010101	0.010933
California	Site 2	Striped Skunk	4	0.99	0.99	0.05	0.010101	0.0128469
California	Site 2	Striped Skunk	4	0.99	0.99	0.1	0.010101	0.0158625
California	Site 2	Striped Skunk	4	0.99	0.99	0.2	0.010101	0.0250313
California	Site 2	Striped Skunk	4	0.99	0.99	0.01	0.020202	0.0218477
California	Site 2	Striped Skunk	4	0.99	0.99	0.05	0.020202	0.0256228
California	Site 2	Striped Skunk	4	0.99	0.99	0.1	0.020202	0.0315413
California	Site 2	Striped Skunk	4	0.99	0.99	0.2	0.020202	0.0493187
California	Site 2	Striped Skunk	4	0.99	0.99	0.01	0.030303	0.0327441
California	Site 2	Striped Skunk	4	0.99	0.99	0.05	0.030303	0.0383282
California	Site 2	Striped Skunk	4	0.99	0.99	0.1	0.030303	0.0470398
California	Site 2	Striped Skunk	4	0.99	0.99	0.2	0.030303	0.0728949
California	Site 2	Striped Skunk	4	0.99	0.99	0.01	0.040404	0.0436222
California	Site 2	Striped Skunk	4	0.99	0.99	0.05	0.040404	0.0509637
California	Site 2	Striped Skunk	4	0.99	0.99	0.1	0.040404	0.0623609
California	Site 2	Striped Skunk	4	0.99	0.99	0.2	0.040404	0.0957907
California	Site 2	Striped Skunk	4	0.99	0.99	0.01	0.0505051	0.054482
California	Site 2	Striped Skunk	4	0.99	0.99	0.05	0.0505051	0.0635298
California	Site 2	Striped Skunk	4	0.99	0.99	0.1	0.0505051	0.0775078
California	Site 2	Striped Skunk	4	0.99	0.99	0.2	0.0505051	0.118035
California	Site 2	Striped Skunk	4	0.99	0.99	0.01	0.0606061	0.0653237
California	Site 2	Striped Skunk	4	0.99	0.99	0.05	0.0606061	0.0760272
California	Site 2	Striped Skunk	4	0.99	0.99	0.1	0.0606061	0.0924833
California	Site 2	Striped Skunk	4	0.99	0.99	0.2	0.0606061	0.139656
California	Site 2	Striped Skunk	4	0.99	0.99	0.01	0.0707071	0.0761472
California	Site 2	Striped Skunk	4	0.99	0.99	0.05	0.0707071	0.0884564
California	Site 2	Striped Skunk	4	0.99	0.99	0.1	0.0707071	0.10729
California	Site 2	Striped Skunk	4	0.99	0.99	0.2	0.0707071	0.160678
California	Site 2	Striped Skunk	4	0.99	0.99	0.01	0.0808081	0.0869527
California	Site 2	Striped Skunk	4	0.99	0.99	0.05	0.0808081	0.100818
California	Site 2	Striped Skunk	4	0.99	0.99	0.1	0.0808081	0.121932
California	Site 2	Striped Skunk	4	0.99	0.99	0.2	0.0808081	0.181127
California	Site 2	Striped Skunk	4	0.99	0.99	0.01	0.0909091	0.0977401
California	Site 2	Striped Skunk	4	0.99	0.99	0.05	0.0909091	0.113112
California	Site 2	Striped Skunk	4	0.99	0.99	0.1	0.0909091	0.136411
California	Site 2	Striped Skunk	4	0.99	0.99	0.2	0.0909091	0.201025
California	Site 2	Striped Skunk	4	0.99	0.99	0.01	0.10101	0.10851
California	Site 2	Striped Skunk	4	0.99	0.99	0.05	0.10101	0.12534
California	Site 2	Striped Skunk	4	0.99	0.99	0.1	0.10101	0.150729
California	Site 2	Striped Skunk	4	0.99	0.99	0.2	0.10101	0.220395
California	Site 2	Striped Skunk	4	0.99	0.99	0.01	0.111111	0.119261
California	Site 2	Striped Skunk	4	0.99	0.99	0.05	0.111111	0.137502
California	Site 2	Striped Skunk	4	0.99	0.99	0.1	0.111111	0.16489
California	Site 2	Striped Skunk	4	0.99	0.99	0.2	0.111111	0.239258
California	Site 2	Striped Skunk	4	0.99	0.99	0.01	0.121212	0.129995
California	Site 2	Striped Skunk	4	0.99	0.99	0.05	0.121212	0.149599
California	Site 2	Striped Skunk	4	0.99	0.99	0.1	0.121212	0.178896
California	Site 2	Striped Skunk	4	0.99	0.99	0.2	0.121212	0.257632
California	Site 2	Striped Skunk	4	0.99	0.99	0.01	0.131313	0.14071
California	Site 2	Striped Skunk	4	0.99	0.99	0.05	0.131313	0.16163
California	Site 2	Striped Skunk	4	0.99	0.99	0.1	0.131313	0.19275
California	Site 2	Striped Skunk	4	0.99	0.99	0.2	0.131313	0.275537
California	Site 2	Striped Skunk	4	0.99	0.99	0.01	0.141414	0.151408
California	Site 2	Striped Skunk	4	0.99	0.99	0.05	0.141414	0.173597
California	Site 2	Striped Skunk	4	0.99	0.99	0.1	0.141414	0.206453
California	Site 2	Striped Skunk	4	0.99	0.99	0.2	0.141414	0.29299
California	Site 2	Striped Skunk	4	0.99	0.99	0.01	0.151515	0.162088
California	Site 2	Striped Skunk	4	0.99	0.99	0.05	0.151515	0.1855
California	Site 2	Striped Skunk	4	0.99	0.99	0.1	0.151515	0.22001
California	Site 2	Striped Skunk	4	0.99	0.99	0.2	0.151515	0.310009
California	Site 2	Striped Skunk	4	0.99	0.99	0.01	0.161616	0.172751
California	Site 2	Striped Skunk	4	0.99	0.99	0.05	0.161616	0.19734
California	Site 2	Striped Skunk	4	0.99	0.99	0.1	0.161616	0.233421
California	Site 2	Striped Skunk	4	0.99	0.99	0.2	0.161616	0.326609
California	Site 2	Striped Skunk	4	0.99	0.99	0.01	0.171717	0.183395
California	Site 2	Striped Skunk	4	0.99	0.99	0.05	0.171717	0.209117
California	Site 2	Striped Skunk	4	0.99	0.99	0.1	0.171717	0.246689
California	Site 2	Striped Skunk	4	0.99	0.99	0.2	0.171717	0.342805
California	Site 2	Striped Skunk	4	0.99	0.99	0.01	0.181818	0.194022
California	Site 2	Striped Skunk	4	0.99	0.99	0.05	0.181818	0.220831
California	Site 2	Striped Skunk	4	0.99	0.99	0.1	0.181818	0.259817
California	Site 2	Striped Skunk	4	0.99	0.99	0.2	0.181818	0.358613
California	Site 2	Striped Skunk	4	0.99	0.99	0.01	0.191919	0.204632
California	Site 2	Striped Skunk	4	0.99	0.99	0.05	0.191919	0.232484
California	Site 2	Striped Skunk	4	0.99	0.99	0.1	0.191919	0.272806
California	Site 2	Striped Skunk	4	0.99	0.99	0.2	0.191919	0.374045
California	Site 2	Striped Skunk	4	0.99	0.99	0.01	0.20202	0.215224
California	Site 2	Striped Skunk	4	0.99	0.99	0.05	0.20202	0.244075
California	Site 2	Striped Skunk	4	0.99	0.99	0.1	0.20202	0.28566
California	Site 2	Striped Skunk	4	0.99	0.99	0.2	0.20202	0.389116
California	Site 2	Striped Skunk	4	0.99	0.99	0.01	0.212121	0.225798
California	Site 2	Striped Skunk	4	0.99	0.99	0.05	0.212121	0.255605
California	Site 2	Striped Skunk	4	0.99	0.99	0.1	0.212121	0.298379
California	Site 2	Striped Skunk	4	0.99	0.99	0.2	0.212121	0.403838
California	Site 2	Striped Skunk	4	0.99	0.99	0.01	0.222222	0.236355
California	Site 2	Striped Skunk	4	0.99	0.99	0.05	0.222222	0.267075
California	Site 2	Striped Skunk	4	0.99	0.99	0.1	0.222222	0.310966
California	Site 2	Striped Skunk	4	0.99	0.99	0.2	0.222222	0.418222
California	Site 2	Striped Skunk	4	0.99	0.99	0.01	0.232323	0.246894
California	Site 2	Striped Skunk	4	0.99	0.99	0.05	0.232323	0.278485
California	Site 2	Striped Skunk	4	0.99	0.99	0.1	0.232323	0.323424
California	Site 2	Striped Skunk	4	0.99	0.99	0.2	0.232323	0.432281
California	Site 2	Striped Skunk	4	0.99	0.99	0.01	0.242424	0.257417
California	Site 2	Striped Skunk	4	0.99	0.99	0.05	0.242424	0.289835
California	Site 2	Striped Skunk	4	0.99	0.99	0.1	0.242424	0.335753
California	Site 2	Striped Skunk	4	0.99	0.99	0.2	0.242424	0.446024
California	Site 2	Striped Skunk	4	0.99	0.99	0.01	0.252525	0.267921
California	Site 2	Striped Skunk	4	0.99	0.99	0.05	0.252525	0.301126
California	Site 2	Striped Skunk	4	0.99	0.99	0.1	0.252525	0.347957
California	Site 2	Striped Skunk	4	0.99	0.99	0.2	0.252525	0.459464
California	Site 2	Striped Skunk	4	0.99	0.99	0.01	0.262626	0.278409
California	Site 2	Striped Skunk	4	0.99	0.99	0.05	0.262626	0.312359
California	Site 2	Striped Skunk	4	0.99	0.99	0.1	0.262626	0.360036
California	Site 2	Striped Skunk	4	0.99	0.99	0.2	0.262626	0.472609
California	Site 2	Striped Skunk	4	0.99	0.99	0.01	0.272727	0.288879
California	Site 2	Striped Skunk	4	0.99	0.99	0.05	0.272727	0.323533
California	Site 2	Striped Skunk	4	0.99	0.99	0.1	0.272727	0.371994
California	Site 2	Striped Skunk	4	0.99	0.99	0.2	0.272727	0.485469
California	Site 2	Striped Skunk	4	0.99	0.99	0.01	0.282828	0.299332
California	Site 2	Striped Skunk	4	0.99	0.99	0.05	0.282828	0.33465
California	Site 2	Striped Skunk	4	0.99	0.99	0.1	0.282828	0.383831
California	Site 2	Striped Skunk	4	0.99	0.99	0.2	0.282828	0.498053
California	Site 2	Striped Skunk	4	0.99	0.99	0.01	0.292929	0.309768
California	Site 2	Striped Skunk	4	0.99	0.99	0.05	0.292929	0.34571
California	Site 2	Striped Skunk	4	0.99	0.99	0.1	0.292929	0.39555
California	Site 2	Striped Skunk	4	0.99	0.99	0.2	0.292929	0.51037
California	Site 2	Striped Skunk	4	0.99	0.99	0.01	0.30303	0.320187
California	Site 2	Striped Skunk	4	0.99	0.99	0.05	0.30303	0.356713
California	Site 2	Striped Skunk	4	0.99	0.99	0.1	0.30303	0.407152
California	Site 2	Striped Skunk	4	0.99	0.99	0.2	0.30303	0.522429
California	Site 2	Striped Skunk	4	0.99	0.99	0.01	0.313131	0.330588
California	Site 2	Striped Skunk	4	0.99	0.99	0.05	0.313131	0.367659
California	Site 2	Striped Skunk	4	0.99	0.99	0.1	0.313131	0.418639
California	Site 2	Striped Skunk	4	0.99	0.99	0.2	0.313131	0.534238
California	Site 2	Striped Skunk	4	0.99	0.99	0.01	0.323232	0.340973
California	Site 2	Striped Skunk	4	0.99	0.99	0.05	0.323232	0.37855
California	Site 2	Striped Skunk	4	0.99	0.99	0.1	0.323232	0.430013
California	Site 2	Striped Skunk	4	0.99	0.99	0.2	0.323232	0.545804
California	Site 2	Striped Skunk	4	0.99	0.99	0.01	0.333333	0.35134
California	Site 2	Striped Skunk	4	0.99	0.99	0.05	0.333333	0.389385
California	Site 2	Striped Skunk	4	0.99	0.99	0.1	0.333333	0.441275
California	Site 2	Striped Skunk	4	0.99	0.99	0.2	0.333333	0.557134
California	Site 2	Striped Skunk	4	0.99	0.99	0.01	0.343434	0.361691
California	Site 2	Striped Skunk	4	0.99	0.99	0.05	0.343434	0.400165
California	Site 2	Striped Skunk	4	0.99	0.99	0.1	0.343434	0.452427
California	Site 2	Striped Skunk	4	0.99	0.99	0.2	0.343434	0.568237
California	Site 2	Striped Skunk	4	0.99	0.99	0.01	0.353535	0.372025
California	Site 2	Striped Skunk	4	0.99	0.99	0.05	0.353535	0.41089
California	Site 2	Striped Skunk	4	0.99	0.99	0.1	0.353535	0.463471
California	Site 2	Striped Skunk	4	0.99	0.99	0.2	0.353535	0.579118
California	Site 2	Striped Skunk	4	0.99	0.99	0.01	0.363636	0.382342
California	Site 2	Striped Skunk	4	0.99	0.99	0.05	0.363636	0.421561
California	Site 2	Striped Skunk	4	0.99	0.99	0.1	0.363636	0.474408
California	Site 2	Striped Skunk	4	0.99	0.99	0.2	0.363636	0.589784
California	Site 2	Striped Skunk	4	0.99	0.99	0.01	0.373737	0.392642
California	Site 2	Striped Skunk	4	0.99	0.99	0.05	0.373737	0.432179
California	Site 2	Striped Skunk	4	0.99	0.99	0.1	0.373737	0.485239
California	Site 2	Striped Skunk	4	0.99	0.99	0.2	0.373737	0.600241
California	Site 2	Striped Skunk	4	0.99	0.99	0.01	0.383838	0.402925
California	Site 2	Striped Skunk	4	0.99	0.99	0.05	0.383838	0.442742
California	Site 2	Striped Skunk	4	0.99	0.99	0.1	0.383838	0.495967
California	Site 2	Striped Skunk	4	0.99	0.99	0.2	0.383838	0.610496
California	Site 2	Striped Skunk	4	0.99	0.99	0.01	0.393939	0.413191
California	Site 2	Striped Skunk	4	0.99	0.99	0.05	0.393939	0.453253
California	Site 2	Striped Skunk	4	0.99	0.99	0.1	0.393939	0.506593
California	Site 2	Striped Skunk	4	0.99	0.99	0.2	0.393939	0.620555
California	Site 2	Striped Skunk	4	0.99	0.99	0.01	0.40404	0.423441
California	Site 2	Striped Skunk	4	0.99	0.99	0.05	0.40404	0.463712
California	Site 2	Striped Skunk	4	0.99	0.99	0.1	0.40404	0.517118
California	Site 2	Striped Skunk	4	0.99	0.99	0.2	0.40404	0.630422
California	Site 2	Striped Skunk	4	0.99	0.99	0.01	0.414141	0.433674
California	Site 2	Striped Skunk	4	0.99	0.99	0.05	0.414141	0.474118
California	Site 2	Striped Skunk	4	0.99	0.99	0.1	0.414141	0.527543
California	Site 2	Striped Skunk	4	0.99	0.99	0.2	0.414141	0.640104
California	Site 2	Striped Skunk	4	0.99	0.99	0.01	0.424242	0.443891
California	Site 2	Striped Skunk	4	0.99	0.99	0.05	0.424242	0.484472
California	Site 2	Striped Skunk	4	0.99	0.99	0.1	0.424242	0.537871
California	Site 2	Striped Skunk	4	0.99	0.99	0.2	0.424242	0.649606
California	Site 2	Striped Skunk	4	0.99	0.99	0.01	0.434343	0.45409
California	Site 2	Striped Skunk	4	0.99	0.99	0.05	0.434343	0.494774
California	Site 2	Striped Skunk	4	0.99	0.99	0.1	0.434343	0.548102
California	Site 2	Striped Skunk	4	0.99	0.99	0.2	0.434343	0.658931
California	Site 2	Striped Skunk	4	0.99	0.99	0.01	0.444444	0.464274
California	Site 2	Striped Skunk	4	0.99	0.99	0.05	0.444444	0.505026
California	Site 2	Striped Skunk	4	0.99	0.99	0.1	0.444444	0.558238
California	Site 2	Striped Skunk	4	0.99	0.99	0.2	0.444444	0.668087
California	Site 2	Striped Skunk	4	0.99	0.99	0.01	0.454545	0.474441
California	Site 2	Striped Skunk	4	0.99	0.99	0.05	0.454545	0.515227
California	Site 2	Striped Skunk	4	0.99	0.99	0.1	0.454545	0.56828
California	Site 2	Striped Skunk	4	0.99	0.99	0.2	0.454545	0.677076
California	Site 2	Striped Skunk	4	0.99	0.99	0.01	0.464646	0.484591
California	Site 2	Striped Skunk	4	0.99	0.99	0.05	0.464646	0.525378
California	Site 2	Striped Skunk	4	0.99	0.99	0.1	0.464646	0.578229
California	Site 2	Striped Skunk	4	0.99	0.99	0.2	0.464646	0.685904
California	Site 2	Striped Skunk	4	0.99	0.99	0.01	0.474747	0.494725
California	Site 2	Striped Skunk	4	0.99	0.99	0.05	0.474747	0.535478
California	Site 2	Striped Skunk	4	0.99	0.99	0.1	0.474747	0.588086
California	Site 2	Striped Skunk	4	0.99	0.99	0.2	0.474747	0.694574
California	Site 2	Striped Skunk	4	0.99	0.99	0.01	0.484848	0.504842
California	Site 2	Striped Skunk	4	0.99	0.99	0.05	0.484848	0.54553
California	Site 2	Striped Skunk	4	0.99	0.99	0.1	0.484848	0.597854
California	Site 2	Striped Skunk	4	0.99	0.99	0.2	0.484848	0.703091
California	Site 2	Striped Skunk	4	0.99	0.99	0.01	0.494949	0.514944
California	Site 2	Striped Skunk	4	0.99	0.99	0.05	0.494949	0.555531
California	Site 2	Striped Skunk	4	0.99	0.99	0.1	0.494949	0.607533
California	Site 2	Striped Skunk	4	0.99	0.99	0.2	0.494949	0.71146
California	Site 2	Striped Skunk	4	0.99	0.99	0.01	0.505051	0.525028
California	Site 2	Striped Skunk	4	0.99	0.99	0.05	0.505051	0.565484
California	Site 2	Striped Skunk	4	0.99	0.99	0.1	0.505051	0.617124
California	Site 2	Striped Skunk	4	0.99	0.99	0.2	0.505051	0.719683
California	Site 2	Striped Skunk	4	0.99	0.99	0.01	0.515152	0.535097
California	Site 2	Striped Skunk	4	0.99	0.99	0.05	0.515152	0.575389
California	Site 2	Striped Skunk	4	0.99	0.99	0.1	0.515152	0.626629
California	Site 2	Striped Skunk	4	0.99	0.99	0.2	0.515152	0.727765
California	Site 2	Striped Skunk	4	0.99	0.99	0.01	0.525253	0.545149
California	Site 2	Striped Skunk	4	0.99	0.99	0.05	0.525253	0.585246
California	Site 2	Striped Skunk	4	0.99	0.99	0.1	0.525253	0.636048
California	Site 2	Striped Skunk	4	0.99	0.99	0.2	0.525253	0.735709
California	Site 2	Striped Skunk	4	0.99	0.99	0.01	0.535354	0.555186
California	Site 2	Striped Skunk	4	0.99	0.99	0.05	0.535354	0.595054
California	Site 2	Striped Skunk	4	0.99	0.99	0.1	0.535354	0.645383
California	Site 2	Striped Skunk	4	0.99	0.99	0.2	0.535354	0.743519
California	Site 2	Striped Skunk	4	0.99	0.99	0.01	0.545455	0.565206
California	Site 2	Striped Skunk	4	0.99	0.99	0.05	0.545455	0.604815
California	Site 2	Striped Skunk	4	0.99	0.99	0.1	0.545455	0.654635
California	Site 2	Striped Skunk	4	0.99	0.99	0.2	0.545455	0.751197
California	Site 2	Striped Skunk	4	0.99	0.99	0.01	0.555556	0.575209
California	Site 2	Striped Skunk	4	0.99	0.99	0.05	0.555556	0.614529
California	Site 2	Striped Skunk	4	0.99	0.99	0.1	0.555556	0.663806
California	Site 2	Striped Skunk	4	0.99	0.99	0.2	0.555556	0.758749
California	Site 2	Striped Skunk	4	0.99	0.99	0.01	0.565657	0.585197
California	Site 2	Striped Skunk	4	0.99	0.99	0.05	0.565657	0.624197
California	Site 2	Striped Skunk	4	0.99	0.99	0.1	0.565657	0.672895
California	Site 2	Striped Skunk	4	0.99	0.99	0.2	0.565657	0.766175
California	Site 2	Striped Skunk	4	0.99	0.99	0.01	0.575758	0.595169
California	Site 2	Striped Skunk	4	0.99	0.99	0.05	0.575758	0.633818
California	Site 2	Striped Skunk	4	0.99	0.99	0.1	0.575758	0.681905
California	Site 2	Striped Skunk	4	0.99	0.99	0.2	0.575758	0.77348
California	Site 2	Striped Skunk	4	0.99	0.99	0.01	0.585859	0.605125
California	Site 2	Striped Skunk	4	0.99	0.99	0.05	0.585859	0.643393
California	Site 2	Striped Skunk	4	0.99	0.99	0.1	0.585859	0.690835
California	Site 2	Striped Skunk	4	0.99	0.99	0.2	0.585859	0.780667
California	Site 2	Striped Skunk	4	0.99	0.99	0.01	0.59596	0.615065
California	Site 2	Striped Skunk	4	0.99	0.99	0.05	0.59596	0.652922
California	Site 2	Striped Skunk	4	0.99	0.99	0.1	0.59596	0.699688
California	Site 2	Striped Skunk	4	0.99	0.99	0.2	0.59596	0.787738
California	Site 2	Striped Skunk	4	0.99	0.99	0.01	0.606061	0.624989
California	Site 2	Striped Skunk	4	0.99	0.99	0.05	0.606061	0.662405
California	Site 2	Striped Skunk	4	0.99	0.99	0.1	0.606061	0.708465
California	Site 2	Striped Skunk	4	0.99	0.99	0.2	0.606061	0.794696
California	Site 2	Striped Skunk	4	0.99	0.99	0.01	0.616162	0.634897
California	Site 2	Striped Skunk	4	0.99	0.99	0.05	0.616162	0.671844
California	Site 2	Striped Skunk	4	0.99	0.99	0.1	0.616162	0.717165
California	Site 2	Striped Skunk	4	0.99	0.99	0.2	0.616162	0.801544
California	Site 2	Striped Skunk	4	0.99	0.99	0.01	0.626263	0.644789
California	Site 2	Striped Skunk	4	0.99	0.99	0.05	0.626263	0.681238
California	Site 2	Striped Skunk	4	0.99	0.99	0.1	0.626263	0.725791
California	Site 2	Striped Skunk	4	0.99	0.99	0.2	0.626263	0.808285
California	Site 2	Striped Skunk	4	0.99	0.99	0.01	0.636364	0.654665
California	Site 2	Striped Skunk	4	0.99	0.99	0.05	0.636364	0.690587
California	Site 2	Striped Skunk	4	0.99	0.99	0.1	0.636364	0.734343
California	Site 2	Striped Skunk	4	0.99	0.99	0.2	0.636364	0.81492
California	Site 2	Striped Skunk	4	0.99	0.99	0.01	0.646465	0.664526
California	Site 2	Striped Skunk	4	0.99	0.99	0.05	0.646465	0.699892
California	Site 2	Striped Skunk	4	0.99	0.99	0.1	0.646465	0.742823
California	Site 2	Striped Skunk	4	0.99	0.99	0.2	0.646465	0.821453
California	Site 2	Striped Skunk	4	0.99	0.99	0.01	0.656566	0.674371
California	Site 2	Striped Skunk	4	0.99	0.99	0.05	0.656566	0.709153
California	Site 2	Striped Skunk	4	0.99	0.99	0.1	0.656566	0.75123
California	Site 2	Striped Skunk	4	0.99	0.99	0.2	0.656566	0.827885
California	Site 2	Striped Skunk	4	0.99	0.99	0.01	0.666667	0.6842
California	Site 2	Striped Skunk	4	0.99	0.99	0.05	0.666667	0.718371
California	Site 2	Striped Skunk	4	0.99	0.99	0.1	0.666667	0.759566
California	Site 2	Striped Skunk	4	0.99	0.99	0.2	0.666667	0.83422
California	Site 2	Striped Skunk	4	0.99	0.99	0.01	0.676768	0.694014
California	Site 2	Striped Skunk	4	0.99	0.99	0.05	0.676768	0.727546
California	Site 2	Striped Skunk	4	0.99	0.99	0.1	0.676768	0.767833
California	Site 2	Striped Skunk	4	0.99	0.99	0.2	0.676768	0.840459
California	Site 2	Striped Skunk	4	0.99	0.99	0.01	0.686869	0.703812
California	Site 2	Striped Skunk	4	0.99	0.99	0.05	0.686869	0.736677
California	Site 2	Striped Skunk	4	0.99	0.99	0.1	0.686869	0.77603
California	Site 2	Striped Skunk	4	0.99	0.99	0.2	0.686869	0.846604
California	Site 2	Striped Skunk	4	0.99	0.99	0.01	0.69697	0.713594
California	Site 2	Striped Skunk	4	0.99	0.99	0.05	0.69697	0.745766
California	Site 2	Striped Skunk	4	0.99	0.99	0.1	0.69697	0.784158
California	Site 2	Striped Skunk	4	0.99	0.99	0.2	0.69697	0.852657
California	Site 2	Striped Skunk	4	0.99	0.99	0.01	0.707071	0.723361
California	Site 2	Striped Skunk	4	0.99	0.99	0.05	0.707071	0.754813
California	Site 2	Striped Skunk	4	0.99	0.99	0.1	0.707071	0.792219
California	Site 2	Striped Skunk	4	0.99	0.99	0.2	0.707071	0.858621
California	Site 2	Striped Skunk	4	0.99	0.99	0.01	0.717172	0.733112
California	Site 2	Striped Skunk	4	0.99	0.99	0.05	0.717172	0.763817
California	Site 2	Striped Skunk	4	0.99	0.99	0.1	0.717172	0.800214
California	Site 2	Striped Skunk	4	0.99	0.99	0.2	0.717172	0.864498
California	Site 2	Striped Skunk	4	0.99	0.99	0.01	0.727273	0.742848
California	Site 2	Striped Skunk	4	0.99	0.99	0.05	0.727273	0.77278
California	Site 2	Striped Skunk	4	0.99	0.99	0.1	0.727273	0.808143
California	Site 2	Striped Skunk	4	0.99	0.99	0.2	0.727273	0.870289
California	Site 2	Striped Skunk	4	0.99	0.99	0.01	0.737374	0.752568
California	Site 2	Striped Skunk	4	0.99	0.99	0.05	0.737374	0.781702
California	Site 2	Striped Skunk	4	0.99	0.99	0.1	0.737374	0.816006
California	Site 2	Striped Skunk	4	0.99	0.99	0.2	0.737374	0.875996
California	Site 2	Striped Skunk	4	0.99	0.99	0.01	0.747475	0.762273
California	Site 2	Striped Skunk	4	0.99	0.99	0.05	0.747475	0.790582
California	Site 2	Striped Skunk	4	0.99	0.99	0.1	0.747475	0.823805
California	Site 2	Striped Skunk	4	0.99	0.99	0.2	0.747475	0.881622
California	Site 2	Striped Skunk	4	0.99	0.99	0.01	0.757576	0.771963
California	Site 2	Striped Skunk	4	0.99	0.99	0.05	0.757576	0.799422
California	Site 2	Striped Skunk	4	0.99	0.99	0.1	0.757576	0.831541
California	Site 2	Striped Skunk	4	0.99	0.99	0.2	0.757576	0.887167
California	Site 2	Striped Skunk	4	0.99	0.99	0.01	0.767677	0.781637
California	Site 2	Striped Skunk	4	0.99	0.99	0.05	0.767677	0.80822
California	Site 2	Striped Skunk	4	0.99	0.99	0.1	0.767677	0.839215
California	Site 2	Striped Skunk	4	0.99	0.99	0.2	0.767677	0.892633
California	Site 2	Striped Skunk	4	0.99	0.99	0.01	0.777778	0.791296
California	Site 2	Striped Skunk	4	0.99	0.99	0.05	0.777778	0.816979
California	Site 2	Striped Skunk	4	0.99	0.99	0.1	0.777778	0.846826
California	Site 2	Striped Skunk	4	0.99	0.99	0.2	0.777778	0.898023
California	Site 2	Striped Skunk	4	0.99	0.99	0.01	0.787879	0.80094
California	Site 2	Striped Skunk	4	0.99	0.99	0.05	0.787879	0.825697
California	Site 2	Striped Skunk	4	0.99	0.99	0.1	0.787879	0.854376
California	Site 2	Striped Skunk	4	0.99	0.99	0.2	0.787879	0.903338
California	Site 2	Striped Skunk	4	0.99	0.99	0.01	0.79798	0.810569
California	Site 2	Striped Skunk	4	0.99	0.99	0.05	0.79798	0.834376
California	Site 2	Striped Skunk	4	0.99	0.99	0.1	0.79798	0.861866
California	Site 2	Striped Skunk	4	0.99	0.99	0.2	0.79798	0.908579
California	Site 2	Striped Skunk	4	0.99	0.99	0.01	0.808081	0.820182
California	Site 2	Striped Skunk	4	0.99	0.99	0.05	0.808081	0.843015
California	Site 2	Striped Skunk	4	0.99	0.99	0.1	0.808081	0.869296
California	Site 2	Striped Skunk	4	0.99	0.99	0.2	0.808081	0.913747
California	Site 2	Striped Skunk	4	0.99	0.99	0.01	0.818182	0.82978
California	Site 2	Striped Skunk	4	0.99	0.99	0.05	0.818182	0.851615
California	Site 2	Striped Skunk	4	0.99	0.99	0.1	0.818182	0.876666
California	Site 2	Striped Skunk	4	0.99	0.99	0.2	0.818182	0.918846
California	Site 2	Striped Skunk	4	0.99	0.99	0.01	0.828283	0.839364
California	Site 2	Striped Skunk	4	0.99	0.99	0.05	0.828283	0.860176
California	Site 2	Striped Skunk	4	0.99	0.99	0.1	0.828283	0.883979
California	Site 2	Striped Skunk	4	0.99	0.99	0.2	0.828283	0.923875
California	Site 2	Striped Skunk	4	0.99	0.99	0.01	0.838384	0.848932
California	Site 2	Striped Skunk	4	0.99	0.99	0.05	0.838384	0.868699
California	Site 2	Striped Skunk	4	0.99	0.99	0.1	0.838384	0.891234
California	Site 2	Striped Skunk	4	0.99	0.99	0.2	0.838384	0.928836
California	Site 2	Striped Skunk	4	0.99	0.99	0.01	0.848485	0.858485
California	Site 2	Striped Skunk	4	0.99	0.99	0.05	0.848485	0.877182
California	Site 2	Striped Skunk	4	0.99	0.99	0.1	0.848485	0.898432
California	Site 2	Striped Skunk	4	0.99	0.99	0.2	0.848485	0.93373
California	Site 2	Striped Skunk	4	0.99	0.99	0.01	0.858586	0.868023
California	Site 2	Striped Skunk	4	0.99	0.99	0.05	0.858586	0.885628
California	Site 2	Striped Skunk	4	0.99	0.99	0.1	0.858586	0.905574
California	Site 2	Striped Skunk	4	0.99	0.99	0.2	0.858586	0.93856
California	Site 2	Striped Skunk	4	0.99	0.99	0.01	0.868687	0.877546
California	Site 2	Striped Skunk	4	0.99	0.99	0.05	0.868687	0.894036
California	Site 2	Striped Skunk	4	0.99	0.99	0.1	0.868687	0.91266
California	Site 2	Striped Skunk	4	0.99	0.99	0.2	0.868687	0.943325
California	Site 2	Striped Skunk	4	0.99	0.99	0.01	0.878788	0.887054
California	Site 2	Striped Skunk	4	0.99	0.99	0.05	0.878788	0.902406
California	Site 2	Striped Skunk	4	0.99	0.99	0.1	0.878788	0.919691
California	Site 2	Striped Skunk	4	0.99	0.99	0.2	0.878788	0.948028
California	Site 2	Striped Skunk	4	0.99	0.99	0.01	0.888889	0.896547
California	Site 2	Striped Skunk	4	0.99	0.99	0.05	0.888889	0.910739
California	Site 2	Striped Skunk	4	0.99	0.99	0.1	0.888889	0.926668
California	Site 2	Striped Skunk	4	0.99	0.99	0.2	0.888889	0.95267
California	Site 2	Striped Skunk	4	0.99	0.99	0.01	0.89899	0.906026
California	Site 2	Striped Skunk	4	0.99	0.99	0.05	0.89899	0.919034
California	Site 2	Striped Skunk	4	0.99	0.99	0.1	0.89899	0.933591
California	Site 2	Striped Skunk	4	0.99	0.99	0.2	0.89899	0.957252
California	Site 2	Striped Skunk	4	0.99	0.99	0.01	0.909091	0.915489
California	Site 2	Striped Skunk	4	0.99	0.99	0.05	0.909091	0.927293
California	Site 2	Striped Skunk	4	0.99	0.99	0.1	0.909091	0.940461
California	Site 2	Striped Skunk	4	0.99	0.99	0.2	0.909091	0.961774
California	Site 2	Striped Skunk	4	0.99	0.99	0.01	0.919192	0.924938
California	Site 2	Striped Skunk	4	0.99	0.99	0.05	0.919192	0.935515
California	Site 2	Striped Skunk	4	0.99	0.99	0.1	0.919192	0.947279
California	Site 2	Striped Skunk	4	0.99	0.99	0.2	0.919192	0.966239
California	Site 2	Striped Skunk	4	0.99	0.99	0.01	0.929293	0.934372
California	Site 2	Striped Skunk	4	0.99	0.99	0.05	0.929293	0.943701
California	Site 2	Striped Skunk	4	0.99	0.99	0.1	0.929293	0.954044
California	Site 2	Striped Skunk	4	0.99	0.99	0.2	0.929293	0.970647
California	Site 2	Striped Skunk	4	0.99	0.99	0.01	0.939394	0.943791
California	Site 2	Striped Skunk	4	0.99	0.99	0.05	0.939394	0.95185
California	Site 2	Striped Skunk	4	0.99	0.99	0.1	0.939394	0.960759
California	Site 2	Striped Skunk	4	0.99	0.99	0.2	0.939394	0.974999
California	Site 2	Striped Skunk	4	0.99	0.99	0.01	0.949495	0.953196
California	Site 2	Striped Skunk	4	0.99	0.99	0.05	0.949495	0.959964
California	Site 2	Striped Skunk	4	0.99	0.99	0.1	0.949495	0.967422
California	Site 2	Striped Skunk	4	0.99	0.99	0.2	0.949495	0.979297
California	Site 2	Striped Skunk	4	0.99	0.99	0.01	0.959596	0.962586
California	Site 2	Striped Skunk	4	0.99	0.99	0.05	0.959596	0.968041
California	Site 2	Striped Skunk	4	0.99	0.99	0.1	0.959596	0.974036
California	Site 2	Striped Skunk	4	0.99	0.99	0.2	0.959596	0.983541
California	Site 2	Striped Skunk	4	0.99	0.99	0.01	0.969697	0.971961
California	Site 2	Striped Skunk	4	0.99	0.99	0.05	0.969697	0.976084
California	Site 2	Striped Skunk	4	0.99	0.99	0.1	0.969697	0.9806
California	Site 2	Striped Skunk	4	0.99	0.99	0.2	0.969697	0.987732
California	Site 2	Striped Skunk	4	0.99	0.99	0.01	0.979798	0.981322
California	Site 2	Striped Skunk	4	0.99	0.99	0.05	0.979798	0.984091
California	Site 2	Striped Skunk	4	0.99	0.99	0.1	0.979798	0.987115
California	Site 2	Striped Skunk	4	0.99	0.99	0.2	0.979798	0.991872
California	Site 2	Striped Skunk	4	0.99	0.99	0.01	0.989899	0.990668
California	Site 2	Striped Skunk	4	0.99	0.99	0.05	0.989899	0.992063
California	Site 2	Striped Skunk	4	0.99	0.99	0.1	0.989899	0.993581
California	Site 2	Striped Skunk	4	0.99	0.99	0.2	0.989899	0.995961
California	Site 2	Striped Skunk	4	0.99	0.99	0.01	1	1
California	Site 2	Striped Skunk	4	0.99	0.99	0.05	1	1
California	Site 2	Striped Skunk	4	0.99	0.99	0.1	1	1
California	Site 2	Striped Skunk	4	0.99	0.99	0.2	1	1
California	Site 2	Virginia Opossum	1	0.99	0.99	0.01	0	0
California	Site 2	Virginia Opossum	1	0.99	0.99	0.05	0	0
California	Site 2	Virginia Opossum	1	0.99	0.99	0.1	0	0
California	Site 2	Virginia Opossum	1	0.99	0.99	0.2	0	0
California	Site 2	Virginia Opossum	1	0.99	0.99	0.01	0.010101	0.0103029
California	Site 2	Virginia Opossum	1	0.99	0.99	0.05	0.010101	0.0107275
California	Site 2	Virginia Opossum	1	0.99	0.99	0.1	0.010101	0.0113102
California	Site 2	Virginia Opossum	1	0.99	0.99	0.2	0.010101	0.0126884
California	Site 2	Virginia Opossum	1	0.99	0.99	0.01	0.020202	0.0206017
California	Site 2	Virginia Opossum	1	0.99	0.99	0.05	0.020202	0.0214415
California	Site 2	Virginia Opossum	1	0.99	0.99	0.1	0.020202	0.0225927
California	Site 2	Virginia Opossum	1	0.99	0.99	0.2	0.020202	0.0253107
California	Site 2	Virginia Opossum	1	0.99	0.99	0.01	0.030303	0.0308962
California	Site 2	Virginia Opossum	1	0.99	0.99	0.05	0.030303	0.0321419
California	Site 2	Virginia Opossum	1	0.99	0.99	0.1	0.030303	0.0338478
California	Site 2	Virginia Opossum	1	0.99	0.99	0.2	0.030303	0.0378673
California	Site 2	Virginia Opossum	1	0.99	0.99	0.01	0.040404	0.0411866
California	Site 2	Virginia Opossum	1	0.99	0.99	0.05	0.040404	0.0428288
California	Site 2	Virginia Opossum	1	0.99	0.99	0.1	0.040404	0.0450755
California	Site 2	Virginia Opossum	1	0.99	0.99	0.2	0.040404	0.0503588
California	Site 2	Virginia Opossum	1	0.99	0.99	0.01	0.0505051	0.0514727
California	Site 2	Virginia Opossum	1	0.99	0.99	0.05	0.0505051	0.0535023
California	Site 2	Virginia Opossum	1	0.99	0.99	0.1	0.0505051	0.0562759
California	Site 2	Virginia Opossum	1	0.99	0.99	0.2	0.0505051	0.0627857
California	Site 2	Virginia Opossum	1	0.99	0.99	0.01	0.0606061	0.0617547
California	Site 2	Virginia Opossum	1	0.99	0.99	0.05	0.0606061	0.0641622
California	Site 2	Virginia Opossum	1	0.99	0.99	0.1	0.0606061	0.0674491
California	Site 2	Virginia Opossum	1	0.99	0.99	0.2	0.0606061	0.0751484
California	Site 2	Virginia Opossum	1	0.99	0.99	0.01	0.0707071	0.0720325
California	Site 2	Virginia Opossum	1	0.99	0.99	0.05	0.0707071	0.0748087
California	Site 2	Virginia Opossum	1	0.99	0.99	0.1	0.0707071	0.0785952
California	Site 2	Virginia Opossum	1	0.99	0.99	0.2	0.0707071	0.0874475
California	Site 2	Virginia Opossum	1	0.99	0.99	0.01	0.0808081	0.0823061
California	Site 2	Virginia Opossum	1	0.99	0.99	0.05	0.0808081	0.0854418
California	Site 2	Virginia Opossum	1	0.99	0.99	0.1	0.0808081	0.0897143
California	Site 2	Virginia Opossum	1	0.99	0.99	0.2	0.0808081	0.0996835
California	Site 2	Virginia Opossum	1	0.99	0.99	0.01	0.0909091	0.0925754
California	Site 2	Virginia Opossum	1	0.99	0.99	0.05	0.0909091	0.0960615
California	Site 2	Virginia Opossum	1	0.99	0.99	0.1	0.0909091	0.100806
California	Site 2	Virginia Opossum	1	0.99	0.99	0.2	0.0909091	0.111857
California	Site 2	Virginia Opossum	1	0.99	0.99	0.01	0.10101	0.102841
California	Site 2	Virginia Opossum	1	0.99	0.99	0.05	0.10101	0.106668
California	Site 2	Virginia Opossum	1	0.99	0.99	0.1	0.10101	0.111872
California	Site 2	Virginia Opossum	1	0.99	0.99	0.2	0.10101	0.123968
California	Site 2	Virginia Opossum	1	0.99	0.99	0.01	0.111111	0.113102
California	Site 2	Virginia Opossum	1	0.99	0.99	0.05	0.111111	0.117261
California	Site 2	Virginia Opossum	1	0.99	0.99	0.1	0.111111	0.122911
California	Site 2	Virginia Opossum	1	0.99	0.99	0.2	0.111111	0.136017
California	Site 2	Virginia Opossum	1	0.99	0.99	0.01	0.121212	0.123359
California	Site 2	Virginia Opossum	1	0.99	0.99	0.05	0.121212	0.12784
California	Site 2	Virginia Opossum	1	0.99	0.99	0.1	0.121212	0.133923
California	Site 2	Virginia Opossum	1	0.99	0.99	0.2	0.121212	0.148006
California	Site 2	Virginia Opossum	1	0.99	0.99	0.01	0.131313	0.133611
California	Site 2	Virginia Opossum	1	0.99	0.99	0.05	0.131313	0.138407
California	Site 2	Virginia Opossum	1	0.99	0.99	0.1	0.131313	0.144908
California	Site 2	Virginia Opossum	1	0.99	0.99	0.2	0.131313	0.159933
California	Site 2	Virginia Opossum	1	0.99	0.99	0.01	0.141414	0.14386
California	Site 2	Virginia Opossum	1	0.99	0.99	0.05	0.141414	0.14896
California	Site 2	Virginia Opossum	1	0.99	0.99	0.1	0.141414	0.155867
California	Site 2	Virginia Opossum	1	0.99	0.99	0.2	0.141414	0.1718
California	Site 2	Virginia Opossum	1	0.99	0.99	0.01	0.151515	0.154104
California	Site 2	Virginia Opossum	1	0.99	0.99	0.05	0.151515	0.1595
California	Site 2	Virginia Opossum	1	0.99	0.99	0.1	0.151515	0.1668
California	Site 2	Virginia Opossum	1	0.99	0.99	0.2	0.151515	0.183608
California	Site 2	Virginia Opossum	1	0.99	0.99	0.01	0.161616	0.164344
California	Site 2	Virginia Opossum	1	0.99	0.99	0.05	0.161616	0.170026
California	Site 2	Virginia Opossum	1	0.99	0.99	0.1	0.161616	0.177707
California	Site 2	Virginia Opossum	1	0.99	0.99	0.2	0.161616	0.195355
California	Site 2	Virginia Opossum	1	0.99	0.99	0.01	0.171717	0.17458
California	Site 2	Virginia Opossum	1	0.99	0.99	0.05	0.171717	0.18054
California	Site 2	Virginia Opossum	1	0.99	0.99	0.1	0.171717	0.188587
California	Site 2	Virginia Opossum	1	0.99	0.99	0.2	0.171717	0.207044
California	Site 2	Virginia Opossum	1	0.99	0.99	0.01	0.181818	0.184812
California	Site 2	Virginia Opossum	1	0.99	0.99	0.05	0.181818	0.19104
California	Site 2	Virginia Opossum	1	0.99	0.99	0.1	0.181818	0.199442
California	Site 2	Virginia Opossum	1	0.99	0.99	0.2	0.181818	0.218675
California	Site 2	Virginia Opossum	1	0.99	0.99	0.01	0.191919	0.19504
California	Site 2	Virginia Opossum	1	0.99	0.99	0.05	0.191919	0.201527
California	Site 2	Virginia Opossum	1	0.99	0.99	0.1	0.191919	0.21027
California	Site 2	Virginia Opossum	1	0.99	0.99	0.2	0.191919	0.230247
California	Site 2	Virginia Opossum	1	0.99	0.99	0.01	0.20202	0.205263
California	Site 2	Virginia Opossum	1	0.99	0.99	0.05	0.20202	0.212001
California	Site 2	Virginia Opossum	1	0.99	0.99	0.1	0.20202	0.221073
California	Site 2	Virginia Opossum	1	0.99	0.99	0.2	0.20202	0.241762
California	Site 2	Virginia Opossum	1	0.99	0.99	0.01	0.212121	0.215483
California	Site 2	Virginia Opossum	1	0.99	0.99	0.05	0.212121	0.222462
California	Site 2	Virginia Opossum	1	0.99	0.99	0.1	0.212121	0.231849
California	Site 2	Virginia Opossum	1	0.99	0.99	0.2	0.212121	0.25322
California	Site 2	Virginia Opossum	1	0.99	0.99	0.01	0.222222	0.225698
California	Site 2	Virginia Opossum	1	0.99	0.99	0.05	0.222222	0.23291
California	Site 2	Virginia Opossum	1	0.99	0.99	0.1	0.222222	0.242601
California	Site 2	Virginia Opossum	1	0.99	0.99	0.2	0.222222	0.26462
California	Site 2	Virginia Opossum	1	0.99	0.99	0.01	0.232323	0.235909
California	Site 2	Virginia Opossum	1	0.99	0.99	0.05	0.232323	0.243345
California	Site 2	Virginia Opossum	1	0.99	0.99	0.1	0.232323	0.253326
California	Site 2	Virginia Opossum	1	0.99	0.99	0.2	0.232323	0.275965
California	Site 2	Virginia Opossum	1	0.99	0.99	0.01	0.242424	0.246116
California	Site 2	Virginia Opossum	1	0.99	0.99	0.05	0.242424	0.253767
California	Site 2	Virginia Opossum	1	0.99	0.99	0.1	0.242424	0.264026
California	Site 2	Virginia Opossum	1	0.99	0.99	0.2	0.242424	0.287253
California	Site 2	Virginia Opossum	1	0.99	0.99	0.01	0.252525	0.256319
California	Site 2	Virginia Opossum	1	0.99	0.99	0.05	0.252525	0.264176
California	Site 2	Virginia Opossum	1	0.99	0.99	0.1	0.252525	0.274701
California	Site 2	Virginia Opossum	1	0.99	0.99	0.2	0.252525	0.298486
California	Site 2	Virginia Opossum	1	0.99	0.99	0.01	0.262626	0.266517
California	Site 2	Virginia Opossum	1	0.99	0.99	0.05	0.262626	0.274572
California	Site 2	Virginia Opossum	1	0.99	0.99	0.1	0.262626	0.285351
California	Site 2	Virginia Opossum	1	0.99	0.99	0.2	0.262626	0.309664
California	Site 2	Virginia Opossum	1	0.99	0.99	0.01	0.272727	0.276712
California	Site 2	Virginia Opossum	1	0.99	0.99	0.05	0.272727	0.284954
California	Site 2	Virginia Opossum	1	0.99	0.99	0.1	0.272727	0.295975
California	Site 2	Virginia Opossum	1	0.99	0.99	0.2	0.272727	0.320787
California	Site 2	Virginia Opossum	1	0.99	0.99	0.01	0.282828	0.286902
California	Site 2	Virginia Opossum	1	0.99	0.99	0.05	0.282828	0.295324
California	Site 2	Virginia Opossum	1	0.99	0.99	0.1	0.282828	0.306574
California	Site 2	Virginia Opossum	1	0.99	0.99	0.2	0.282828	0.331856
California	Site 2	Virginia Opossum	1	0.99	0.99	0.01	0.292929	0.297089
California	Site 2	Virginia Opossum	1	0.99	0.99	0.05	0.292929	0.305681
California	Site 2	Virginia Opossum	1	0.99	0.99	0.1	0.292929	0.317148
California	Site 2	Virginia Opossum	1	0.99	0.99	0.2	0.292929	0.342871
California	Site 2	Virginia Opossum	1	0.99	0.99	0.01	0.30303	0.307271
California	Site 2	Virginia Opossum	1	0.99	0.99	0.05	0.30303	0.316026
California	Site 2	Virginia Opossum	1	0.99	0.99	0.1	0.30303	0.327697
California	Site 2	Virginia Opossum	1	0.99	0.99	0.2	0.30303	0.353832
California	Site 2	Virginia Opossum	1	0.99	0.99	0.01	0.313131	0.317449
California	Site 2	Virginia Opossum	1	0.99	0.99	0.05	0.313131	0.326357
California	Site 2	Virginia Opossum	1	0.99	0.99	0.1	0.313131	0.338221
California	Site 2	Virginia Opossum	1	0.99	0.99	0.2	0.313131	0.36474
California	Site 2	Virginia Opossum	1	0.99	0.99	0.01	0.323232	0.327622
California	Site 2	Virginia Opossum	1	0.99	0.99	0.05	0.323232	0.336676
California	Site 2	Virginia Opossum	1	0.99	0.99	0.1	0.323232	0.348721
California	Site 2	Virginia Opossum	1	0.99	0.99	0.2	0.323232	0.375596
California	Site 2	Virginia Opossum	1	0.99	0.99	0.01	0.333333	0.337792
California	Site 2	Virginia Opossum	1	0.99	0.99	0.05	0.333333	0.346981
California	Site 2	Virginia Opossum	1	0.99	0.99	0.1	0.333333	0.359195
California	Site 2	Virginia Opossum	1	0.99	0.99	0.2	0.333333	0.386399
California	Site 2	Virginia Opossum	1	0.99	0.99	0.01	0.343434	0.347958
California	Site 2	Virginia Opossum	1	0.99	0.99	0.05	0.343434	0.357274
California	Site 2	Virginia Opossum	1	0.99	0.99	0.1	0.343434	0.369646
California	Site 2	Virginia Opossum	1	0.99	0.99	0.2	0.343434	0.39715
California	Site 2	Virginia Opossum	1	0.99	0.99	0.01	0.353535	0.358119
California	Site 2	Virginia Opossum	1	0.99	0.99	0.05	0.353535	0.367554
California	Site 2	Virginia Opossum	1	0.99	0.99	0.1	0.353535	0.380071
California	Site 2	Virginia Opossum	1	0.99	0.99	0.2	0.353535	0.407849
California	Site 2	Virginia Opossum	1	0.99	0.99	0.01	0.363636	0.368277
California	Site 2	Virginia Opossum	1	0.99	0.99	0.05	0.363636	0.377822
California	Site 2	Virginia Opossum	1	0.99	0.99	0.1	0.363636	0.390472
California	Site 2	Virginia Opossum	1	0.99	0.99	0.2	0.363636	0.418498
California	Site 2	Virginia Opossum	1	0.99	0.99	0.01	0.373737	0.37843
California	Site 2	Virginia Opossum	1	0.99	0.99	0.05	0.373737	0.388077
California	Site 2	Virginia Opossum	1	0.99	0.99	0.1	0.373737	0.400849
California	Site 2	Virginia Opossum	1	0.99	0.99	0.2	0.373737	0.429095
California	Site 2	Virginia Opossum	1	0.99	0.99	0.01	0.383838	0.388579
California	Site 2	Virginia Opossum	1	0.99	0.99	0.05	0.383838	0.398319
California	Site 2	Virginia Opossum	1	0.99	0.99	0.1	0.383838	0.411202
California	Site 2	Virginia Opossum	1	0.99	0.99	0.2	0.383838	0.439642
California	Site 2	Virginia Opossum	1	0.99	0.99	0.01	0.393939	0.398724
California	Site 2	Virginia Opossum	1	0.99	0.99	0.05	0.393939	0.408548
California	Site 2	Virginia Opossum	1	0.99	0.99	0.1	0.393939	0.42153
California	Site 2	Virginia Opossum	1	0.99	0.99	0.2	0.393939	0.450139
California	Site 2	Virginia Opossum	1	0.99	0.99	0.01	0.40404	0.408865
California	Site 2	Virginia Opossum	1	0.99	0.99	0.05	0.40404	0.418765
California	Site 2	Virginia Opossum	1	0.99	0.99	0.1	0.40404	0.431835
California	Site 2	Virginia Opossum	1	0.99	0.99	0.2	0.40404	0.460585
California	Site 2	Virginia Opossum	1	0.99	0.99	0.01	0.414141	0.419002
California	Site 2	Virginia Opossum	1	0.99	0.99	0.05	0.414141	0.428969
California	Site 2	Virginia Opossum	1	0.99	0.99	0.1	0.414141	0.442115
California	Site 2	Virginia Opossum	1	0.99	0.99	0.2	0.414141	0.470983
California	Site 2	Virginia Opossum	1	0.99	0.99	0.01	0.424242	0.429135
California	Site 2	Virginia Opossum	1	0.99	0.99	0.05	0.424242	0.439161
California	Site 2	Virginia Opossum	1	0.99	0.99	0.1	0.424242	0.452372
California	Site 2	Virginia Opossum	1	0.99	0.99	0.2	0.424242	0.481331
California	Site 2	Virginia Opossum	1	0.99	0.99	0.01	0.434343	0.439263
California	Site 2	Virginia Opossum	1	0.99	0.99	0.05	0.434343	0.44934
California	Site 2	Virginia Opossum	1	0.99	0.99	0.1	0.434343	0.462604
California	Site 2	Virginia Opossum	1	0.99	0.99	0.2	0.434343	0.491631
California	Site 2	Virginia Opossum	1	0.99	0.99	0.01	0.444444	0.449388
California	Site 2	Virginia Opossum	1	0.99	0.99	0.05	0.444444	0.459506
California	Site 2	Virginia Opossum	1	0.99	0.99	0.1	0.444444	0.472813
California	Site 2	Virginia Opossum	1	0.99	0.99	0.2	0.444444	0.501882
California	Site 2	Virginia Opossum	1	0.99	0.99	0.01	0.454545	0.459508
California	Site 2	Virginia Opossum	1	0.99	0.99	0.05	0.454545	0.46966
California	Site 2	Virginia Opossum	1	0.99	0.99	0.1	0.454545	0.482998
California	Site 2	Virginia Opossum	1	0.99	0.99	0.2	0.454545	0.512085
California	Site 2	Virginia Opossum	1	0.99	0.99	0.01	0.464646	0.469624
California	Site 2	Virginia Opossum	1	0.99	0.99	0.05	0.464646	0.479801
California	Site 2	Virginia Opossum	1	0.99	0.99	0.1	0.464646	0.49316
California	Site 2	Virginia Opossum	1	0.99	0.99	0.2	0.464646	0.522241
California	Site 2	Virginia Opossum	1	0.99	0.99	0.01	0.474747	0.479737
California	Site 2	Virginia Opossum	1	0.99	0.99	0.05	0.474747	0.48993
California	Site 2	Virginia Opossum	1	0.99	0.99	0.1	0.474747	0.503298
California	Site 2	Virginia Opossum	1	0.99	0.99	0.2	0.474747	0.532349
California	Site 2	Virginia Opossum	1	0.99	0.99	0.01	0.484848	0.489845
California	Site 2	Virginia Opossum	1	0.99	0.99	0.05	0.484848	0.500047
California	Site 2	Virginia Opossum	1	0.99	0.99	0.1	0.484848	0.513413
California	Site 2	Virginia Opossum	1	0.99	0.99	0.2	0.484848	0.54241
California	Site 2	Virginia Opossum	1	0.99	0.99	0.01	0.494949	0.499949
California	Site 2	Virginia Opossum	1	0.99	0.99	0.05	0.494949	0.510151
California	Site 2	Virginia Opossum	1	0.99	0.99	0.1	0.494949	0.523504
California	Site 2	Virginia Opossum	1	0.99	0.99	0.2	0.494949	0.552424
California	Site 2	Virginia Opossum	1	0.99	0.99	0.01	0.505051	0.510049
California	Site 2	Virginia Opossum	1	0.99	0.99	0.05	0.505051	0.520243
California	Site 2	Virginia Opossum	1	0.99	0.99	0.1	0.505051	0.533572
California	Site 2	Virginia Opossum	1	0.99	0.99	0.2	0.505051	0.562392
California	Site 2	Virginia Opossum	1	0.99	0.99	0.01	0.515152	0.520145
California	Site 2	Virginia Opossum	1	0.99	0.99	0.05	0.515152	0.530322
California	Site 2	Virginia Opossum	1	0.99	0.99	0.1	0.515152	0.543617
California	Site 2	Virginia Opossum	1	0.99	0.99	0.2	0.515152	0.572313
California	Site 2	Virginia Opossum	1	0.99	0.99	0.01	0.525253	0.530237
California	Site 2	Virginia Opossum	1	0.99	0.99	0.05	0.525253	0.540389
California	Site 2	Virginia Opossum	1	0.99	0.99	0.1	0.525253	0.553639
California	Site 2	Virginia Opossum	1	0.99	0.99	0.2	0.525253	0.582189
California	Site 2	Virginia Opossum	1	0.99	0.99	0.01	0.535354	0.540325
California	Site 2	Virginia Opossum	1	0.99	0.99	0.05	0.535354	0.550443
California	Site 2	Virginia Opossum	1	0.99	0.99	0.1	0.535354	0.563638
California	Site 2	Virginia Opossum	1	0.99	0.99	0.2	0.535354	0.59202
California	Site 2	Virginia Opossum	1	0.99	0.99	0.01	0.545455	0.550408
California	Site 2	Virginia Opossum	1	0.99	0.99	0.05	0.545455	0.560486
California	Site 2	Virginia Opossum	1	0.99	0.99	0.1	0.545455	0.573614
California	Site 2	Virginia Opossum	1	0.99	0.99	0.2	0.545455	0.601805
California	Site 2	Virginia Opossum	1	0.99	0.99	0.01	0.555556	0.560488
California	Site 2	Virginia Opossum	1	0.99	0.99	0.05	0.555556	0.570516
California	Site 2	Virginia Opossum	1	0.99	0.99	0.1	0.555556	0.583567
California	Site 2	Virginia Opossum	1	0.99	0.99	0.2	0.555556	0.611546
California	Site 2	Virginia Opossum	1	0.99	0.99	0.01	0.565657	0.570563
California	Site 2	Virginia Opossum	1	0.99	0.99	0.05	0.565657	0.580533
California	Site 2	Virginia Opossum	1	0.99	0.99	0.1	0.565657	0.593497
California	Site 2	Virginia Opossum	1	0.99	0.99	0.2	0.565657	0.621242
California	Site 2	Virginia Opossum	1	0.99	0.99	0.01	0.575758	0.580635
California	Site 2	Virginia Opossum	1	0.99	0.99	0.05	0.575758	0.590539
California	Site 2	Virginia Opossum	1	0.99	0.99	0.1	0.575758	0.603404
California	Site 2	Virginia Opossum	1	0.99	0.99	0.2	0.575758	0.630894
California	Site 2	Virginia Opossum	1	0.99	0.99	0.01	0.585859	0.590702
California	Site 2	Virginia Opossum	1	0.99	0.99	0.05	0.585859	0.600532
California	Site 2	Virginia Opossum	1	0.99	0.99	0.1	0.585859	0.613289
California	Site 2	Virginia Opossum	1	0.99	0.99	0.2	0.585859	0.640502
California	Site 2	Virginia Opossum	1	0.99	0.99	0.01	0.59596	0.600766
California	Site 2	Virginia Opossum	1	0.99	0.99	0.05	0.59596	0.610513
California	Site 2	Virginia Opossum	1	0.99	0.99	0.1	0.59596	0.623152
California	Site 2	Virginia Opossum	1	0.99	0.99	0.2	0.59596	0.650066
California	Site 2	Virginia Opossum	1	0.99	0.99	0.01	0.606061	0.610825
California	Site 2	Virginia Opossum	1	0.99	0.99	0.05	0.606061	0.620482
California	Site 2	Virginia Opossum	1	0.99	0.99	0.1	0.606061	0.632992
California	Site 2	Virginia Opossum	1	0.99	0.99	0.2	0.606061	0.659587
California	Site 2	Virginia Opossum	1	0.99	0.99	0.01	0.616162	0.62088
California	Site 2	Virginia Opossum	1	0.99	0.99	0.05	0.616162	0.630439
California	Site 2	Virginia Opossum	1	0.99	0.99	0.1	0.616162	0.642809
California	Site 2	Virginia Opossum	1	0.99	0.99	0.2	0.616162	0.669065
California	Site 2	Virginia Opossum	1	0.99	0.99	0.01	0.626263	0.630932
California	Site 2	Virginia Opossum	1	0.99	0.99	0.05	0.626263	0.640383
California	Site 2	Virginia Opossum	1	0.99	0.99	0.1	0.626263	0.652604
California	Site 2	Virginia Opossum	1	0.99	0.99	0.2	0.626263	0.6785
California	Site 2	Virginia Opossum	1	0.99	0.99	0.01	0.636364	0.640979
California	Site 2	Virginia Opossum	1	0.99	0.99	0.05	0.636364	0.650316
California	Site 2	Virginia Opossum	1	0.99	0.99	0.1	0.636364	0.662377
California	Site 2	Virginia Opossum	1	0.99	0.99	0.2	0.636364	0.687893
California	Site 2	Virginia Opossum	1	0.99	0.99	0.01	0.646465	0.651022
California	Site 2	Virginia Opossum	1	0.99	0.99	0.05	0.646465	0.660236
California	Site 2	Virginia Opossum	1	0.99	0.99	0.1	0.646465	0.672128
California	Site 2	Virginia Opossum	1	0.99	0.99	0.2	0.646465	0.697244
California	Site 2	Virginia Opossum	1	0.99	0.99	0.01	0.656566	0.661061
California	Site 2	Virginia Opossum	1	0.99	0.99	0.05	0.656566	0.670145
California	Site 2	Virginia Opossum	1	0.99	0.99	0.1	0.656566	0.681856
California	Site 2	Virginia Opossum	1	0.99	0.99	0.2	0.656566	0.706552
California	Site 2	Virginia Opossum	1	0.99	0.99	0.01	0.666667	0.671096
California	Site 2	Virginia Opossum	1	0.99	0.99	0.05	0.666667	0.680041
California	Site 2	Virginia Opossum	1	0.99	0.99	0.1	0.666667	0.691563
California	Site 2	Virginia Opossum	1	0.99	0.99	0.2	0.666667	0.71582
California	Site 2	Virginia Opossum	1	0.99	0.99	0.01	0.676768	0.681127
California	Site 2	Virginia Opossum	1	0.99	0.99	0.05	0.676768	0.689925
California	Site 2	Virginia Opossum	1	0.99	0.99	0.1	0.676768	0.701248
California	Site 2	Virginia Opossum	1	0.99	0.99	0.2	0.676768	0.725045
California	Site 2	Virginia Opossum	1	0.99	0.99	0.01	0.686869	0.691154
California	Site 2	Virginia Opossum	1	0.99	0.99	0.05	0.686869	0.699797
California	Site 2	Virginia Opossum	1	0.99	0.99	0.1	0.686869	0.71091
California	Site 2	Virginia Opossum	1	0.99	0.99	0.2	0.686869	0.73423
California	Site 2	Virginia Opossum	1	0.99	0.99	0.01	0.69697	0.701177
California	Site 2	Virginia Opossum	1	0.99	0.99	0.05	0.69697	0.709658
California	Site 2	Virginia Opossum	1	0.99	0.99	0.1	0.69697	0.720551
California	Site 2	Virginia Opossum	1	0.99	0.99	0.2	0.69697	0.743374
California	Site 2	Virginia Opossum	1	0.99	0.99	0.01	0.707071	0.711196
California	Site 2	Virginia Opossum	1	0.99	0.99	0.05	0.707071	0.719506
California	Site 2	Virginia Opossum	1	0.99	0.99	0.1	0.707071	0.730171
California	Site 2	Virginia Opossum	1	0.99	0.99	0.2	0.707071	0.752478
California	Site 2	Virginia Opossum	1	0.99	0.99	0.01	0.717172	0.72121
California	Site 2	Virginia Opossum	1	0.99	0.99	0.05	0.717172	0.729342
California	Site 2	Virginia Opossum	1	0.99	0.99	0.1	0.717172	0.739768
California	Site 2	Virginia Opossum	1	0.99	0.99	0.2	0.717172	0.761541
California	Site 2	Virginia Opossum	1	0.99	0.99	0.01	0.727273	0.731221
California	Site 2	Virginia Opossum	1	0.99	0.99	0.05	0.727273	0.739167
California	Site 2	Virginia Opossum	1	0.99	0.99	0.1	0.727273	0.749344
California	Site 2	Virginia Opossum	1	0.99	0.99	0.2	0.727273	0.770564
California	Site 2	Virginia Opossum	1	0.99	0.99	0.01	0.737374	0.741228
California	Site 2	Virginia Opossum	1	0.99	0.99	0.05	0.737374	0.748979
California	Site 2	Virginia Opossum	1	0.99	0.99	0.1	0.737374	0.758899
California	Site 2	Virginia Opossum	1	0.99	0.99	0.2	0.737374	0.779548
California	Site 2	Virginia Opossum	1	0.99	0.99	0.01	0.747475	0.751231
California	Site 2	Virginia Opossum	1	0.99	0.99	0.05	0.747475	0.75878
California	Site 2	Virginia Opossum	1	0.99	0.99	0.1	0.747475	0.768432
California	Site 2	Virginia Opossum	1	0.99	0.99	0.2	0.747475	0.788492
California	Site 2	Virginia Opossum	1	0.99	0.99	0.01	0.757576	0.76123
California	Site 2	Virginia Opossum	1	0.99	0.99	0.05	0.757576	0.768569
California	Site 2	Virginia Opossum	1	0.99	0.99	0.1	0.757576	0.777944
California	Site 2	Virginia Opossum	1	0.99	0.99	0.2	0.757576	0.797397
California	Site 2	Virginia Opossum	1	0.99	0.99	0.01	0.767677	0.771224
California	Site 2	Virginia Opossum	1	0.99	0.99	0.05	0.767677	0.778346
California	Site 2	Virginia Opossum	1	0.99	0.99	0.1	0.767677	0.787434
California	Site 2	Virginia Opossum	1	0.99	0.99	0.2	0.767677	0.806263
California	Site 2	Virginia Opossum	1	0.99	0.99	0.01	0.777778	0.781215
California	Site 2	Virginia Opossum	1	0.99	0.99	0.05	0.777778	0.788111
California	Site 2	Virginia Opossum	1	0.99	0.99	0.1	0.777778	0.796903
California	Site 2	Virginia Opossum	1	0.99	0.99	0.2	0.777778	0.815091
California	Site 2	Virginia Opossum	1	0.99	0.99	0.01	0.787879	0.791202
California	Site 2	Virginia Opossum	1	0.99	0.99	0.05	0.787879	0.797864
California	Site 2	Virginia Opossum	1	0.99	0.99	0.1	0.787879	0.806352
California	Site 2	Virginia Opossum	1	0.99	0.99	0.2	0.787879	0.82388
California	Site 2	Virginia Opossum	1	0.99	0.99	0.01	0.79798	0.801185
California	Site 2	Virginia Opossum	1	0.99	0.99	0.05	0.79798	0.807606
California	Site 2	Virginia Opossum	1	0.99	0.99	0.1	0.79798	0.815779
California	Site 2	Virginia Opossum	1	0.99	0.99	0.2	0.79798	0.832631
California	Site 2	Virginia Opossum	1	0.99	0.99	0.01	0.808081	0.811163
California	Site 2	Virginia Opossum	1	0.99	0.99	0.05	0.808081	0.817336
California	Site 2	Virginia Opossum	1	0.99	0.99	0.1	0.808081	0.825185
California	Site 2	Virginia Opossum	1	0.99	0.99	0.2	0.808081	0.841344
California	Site 2	Virginia Opossum	1	0.99	0.99	0.01	0.818182	0.821138
California	Site 2	Virginia Opossum	1	0.99	0.99	0.05	0.818182	0.827054
California	Site 2	Virginia Opossum	1	0.99	0.99	0.1	0.818182	0.83457
California	Site 2	Virginia Opossum	1	0.99	0.99	0.2	0.818182	0.850019
California	Site 2	Virginia Opossum	1	0.99	0.99	0.01	0.828283	0.831109
California	Site 2	Virginia Opossum	1	0.99	0.99	0.05	0.828283	0.83676
California	Site 2	Virginia Opossum	1	0.99	0.99	0.1	0.828283	0.843934
California	Site 2	Virginia Opossum	1	0.99	0.99	0.2	0.828283	0.858657
California	Site 2	Virginia Opossum	1	0.99	0.99	0.01	0.838384	0.841075
California	Site 2	Virginia Opossum	1	0.99	0.99	0.05	0.838384	0.846455
California	Site 2	Virginia Opossum	1	0.99	0.99	0.1	0.838384	0.853277
California	Site 2	Virginia Opossum	1	0.99	0.99	0.2	0.838384	0.867257
California	Site 2	Virginia Opossum	1	0.99	0.99	0.01	0.848485	0.851038
California	Site 2	Virginia Opossum	1	0.99	0.99	0.05	0.848485	0.856138
California	Site 2	Virginia Opossum	1	0.99	0.99	0.1	0.848485	0.8626
California	Site 2	Virginia Opossum	1	0.99	0.99	0.2	0.848485	0.875821
California	Site 2	Virginia Opossum	1	0.99	0.99	0.01	0.858586	0.860997
California	Site 2	Virginia Opossum	1	0.99	0.99	0.05	0.858586	0.86581
California	Site 2	Virginia Opossum	1	0.99	0.99	0.1	0.858586	0.871902
California	Site 2	Virginia Opossum	1	0.99	0.99	0.2	0.858586	0.884348
California	Site 2	Virginia Opossum	1	0.99	0.99	0.01	0.868687	0.870951
California	Site 2	Virginia Opossum	1	0.99	0.99	0.05	0.868687	0.87547
California	Site 2	Virginia Opossum	1	0.99	0.99	0.1	0.868687	0.881184
California	Site 2	Virginia Opossum	1	0.99	0.99	0.2	0.868687	0.892839
California	Site 2	Virginia Opossum	1	0.99	0.99	0.01	0.878788	0.880902
California	Site 2	Virginia Opossum	1	0.99	0.99	0.05	0.878788	0.885118
California	Site 2	Virginia Opossum	1	0.99	0.99	0.1	0.878788	0.890445
California	Site 2	Virginia Opossum	1	0.99	0.99	0.2	0.878788	0.901293
California	Site 2	Virginia Opossum	1	0.99	0.99	0.01	0.888889	0.890849
California	Site 2	Virginia Opossum	1	0.99	0.99	0.05	0.888889	0.894755
California	Site 2	Virginia Opossum	1	0.99	0.99	0.1	0.888889	0.899685
California	Site 2	Virginia Opossum	1	0.99	0.99	0.2	0.888889	0.909711
California	Site 2	Virginia Opossum	1	0.99	0.99	0.01	0.89899	0.900791
California	Site 2	Virginia Opossum	1	0.99	0.99	0.05	0.89899	0.90438
California	Site 2	Virginia Opossum	1	0.99	0.99	0.1	0.89899	0.908905
California	Site 2	Virginia Opossum	1	0.99	0.99	0.2	0.89899	0.918094
California	Site 2	Virginia Opossum	1	0.99	0.99	0.01	0.909091	0.91073
California	Site 2	Virginia Opossum	1	0.99	0.99	0.05	0.909091	0.913993
California	Site 2	Virginia Opossum	1	0.99	0.99	0.1	0.909091	0.918105
California	Site 2	Virginia Opossum	1	0.99	0.99	0.2	0.909091	0.926441
California	Site 2	Virginia Opossum	1	0.99	0.99	0.01	0.919192	0.920665
California	Site 2	Virginia Opossum	1	0.99	0.99	0.05	0.919192	0.923595
California	Site 2	Virginia Opossum	1	0.99	0.99	0.1	0.919192	0.927285
California	Site 2	Virginia Opossum	1	0.99	0.99	0.2	0.919192	0.934752
California	Site 2	Virginia Opossum	1	0.99	0.99	0.01	0.929293	0.930596
California	Site 2	Virginia Opossum	1	0.99	0.99	0.05	0.929293	0.933186
California	Site 2	Virginia Opossum	1	0.99	0.99	0.1	0.929293	0.936444
California	Site 2	Virginia Opossum	1	0.99	0.99	0.2	0.929293	0.943029
California	Site 2	Virginia Opossum	1	0.99	0.99	0.01	0.939394	0.940523
California	Site 2	Virginia Opossum	1	0.99	0.99	0.05	0.939394	0.942765
California	Site 2	Virginia Opossum	1	0.99	0.99	0.1	0.939394	0.945583
California	Site 2	Virginia Opossum	1	0.99	0.99	0.2	0.939394	0.95127
California	Site 2	Virginia Opossum	1	0.99	0.99	0.01	0.949495	0.950445
California	Site 2	Virginia Opossum	1	0.99	0.99	0.05	0.949495	0.952333
California	Site 2	Virginia Opossum	1	0.99	0.99	0.1	0.949495	0.954702
California	Site 2	Virginia Opossum	1	0.99	0.99	0.2	0.949495	0.959477
California	Site 2	Virginia Opossum	1	0.99	0.99	0.01	0.959596	0.960364
California	Site 2	Virginia Opossum	1	0.99	0.99	0.05	0.959596	0.961889
California	Site 2	Virginia Opossum	1	0.99	0.99	0.1	0.959596	0.963802
California	Site 2	Virginia Opossum	1	0.99	0.99	0.2	0.959596	0.96765
California	Site 2	Virginia Opossum	1	0.99	0.99	0.01	0.969697	0.970279
California	Site 2	Virginia Opossum	1	0.99	0.99	0.05	0.969697	0.971434
California	Site 2	Virginia Opossum	1	0.99	0.99	0.1	0.969697	0.972881
California	Site 2	Virginia Opossum	1	0.99	0.99	0.2	0.969697	0.975788
California	Site 2	Virginia Opossum	1	0.99	0.99	0.01	0.979798	0.98019
California	Site 2	Virginia Opossum	1	0.99	0.99	0.05	0.979798	0.980967
California	Site 2	Virginia Opossum	1	0.99	0.99	0.1	0.979798	0.98194
California	Site 2	Virginia Opossum	1	0.99	0.99	0.2	0.979798	0.983893
California	Site 2	Virginia Opossum	1	0.99	0.99	0.01	0.989899	0.990097
California	Site 2	Virginia Opossum	1	0.99	0.99	0.05	0.989899	0.990489
California	Site 2	Virginia Opossum	1	0.99	0.99	0.1	0.989899	0.99098
California	Site 2	Virginia Opossum	1	0.99	0.99	0.2	0.989899	0.991963
California	Site 2	Virginia Opossum	1	0.99	0.99	0.01	1	1
California	Site 2	Virginia Opossum	1	0.99	0.99	0.05	1	1
California	Site 2	Virginia Opossum	1	0.99	0.99	0.1	1	1
California	Site 2	Virginia Opossum	1	0.99	0.99	0.2	1	1
Iowa	Site 3	Badger	1	0.99	0.99	0.01	0	0
Iowa	Site 3	Badger	1	0.99	0.99	0.05	0	0
Iowa	Site 3	Badger	1	0.99	0.99	0.1	0	0
Iowa	Site 3	Badger	1	0.99	0.99	0.2	0	0
Iowa	Site 3	Badger	1	0.99	0.99	0.01	0.010101	0.0103029
Iowa	Site 3	Badger	1	0.99	0.99	0.05	0.010101	0.0107275
Iowa	Site 3	Badger	1	0.99	0.99	0.1	0.010101	0.0113102
Iowa	Site 3	Badger	1	0.99	0.99	0.2	0.010101	0.0126884
Iowa	Site 3	Badger	1	0.99	0.99	0.01	0.020202	0.0206017
Iowa	Site 3	Badger	1	0.99	0.99	0.05	0.020202	0.0214415
Iowa	Site 3	Badger	1	0.99	0.99	0.1	0.020202	0.0225927
Iowa	Site 3	Badger	1	0.99	0.99	0.2	0.020202	0.0253107
Iowa	Site 3	Badger	1	0.99	0.99	0.01	0.030303	0.0308962
Iowa	Site 3	Badger	1	0.99	0.99	0.05	0.030303	0.0321419
Iowa	Site 3	Badger	1	0.99	0.99	0.1	0.030303	0.0338478
Iowa	Site 3	Badger	1	0.99	0.99	0.2	0.030303	0.0378673
Iowa	Site 3	Badger	1	0.99	0.99	0.01	0.040404	0.0411866
Iowa	Site 3	Badger	1	0.99	0.99	0.05	0.040404	0.0428288
Iowa	Site 3	Badger	1	0.99	0.99	0.1	0.040404	0.0450755
Iowa	Site 3	Badger	1	0.99	0.99	0.2	0.040404	0.0503588
Iowa	Site 3	Badger	1	0.99	0.99	0.01	0.0505051	0.0514727
Iowa	Site 3	Badger	1	0.99	0.99	0.05	0.0505051	0.0535023
Iowa	Site 3	Badger	1	0.99	0.99	0.1	0.0505051	0.0562759
Iowa	Site 3	Badger	1	0.99	0.99	0.2	0.0505051	0.0627857
Iowa	Site 3	Badger	1	0.99	0.99	0.01	0.0606061	0.0617547
Iowa	Site 3	Badger	1	0.99	0.99	0.05	0.0606061	0.0641622
Iowa	Site 3	Badger	1	0.99	0.99	0.1	0.0606061	0.0674491
Iowa	Site 3	Badger	1	0.99	0.99	0.2	0.0606061	0.0751484
Iowa	Site 3	Badger	1	0.99	0.99	0.01	0.0707071	0.0720325
Iowa	Site 3	Badger	1	0.99	0.99	0.05	0.0707071	0.0748087
Iowa	Site 3	Badger	1	0.99	0.99	0.1	0.0707071	0.0785952
Iowa	Site 3	Badger	1	0.99	0.99	0.2	0.0707071	0.0874475
Iowa	Site 3	Badger	1	0.99	0.99	0.01	0.0808081	0.0823061
Iowa	Site 3	Badger	1	0.99	0.99	0.05	0.0808081	0.0854418
Iowa	Site 3	Badger	1	0.99	0.99	0.1	0.0808081	0.0897143
Iowa	Site 3	Badger	1	0.99	0.99	0.2	0.0808081	0.0996835
Iowa	Site 3	Badger	1	0.99	0.99	0.01	0.0909091	0.0925754
Iowa	Site 3	Badger	1	0.99	0.99	0.05	0.0909091	0.0960615
Iowa	Site 3	Badger	1	0.99	0.99	0.1	0.0909091	0.100806
Iowa	Site 3	Badger	1	0.99	0.99	0.2	0.0909091	0.111857
Iowa	Site 3	Badger	1	0.99	0.99	0.01	0.10101	0.102841
Iowa	Site 3	Badger	1	0.99	0.99	0.05	0.10101	0.106668
Iowa	Site 3	Badger	1	0.99	0.99	0.1	0.10101	0.111872
Iowa	Site 3	Badger	1	0.99	0.99	0.2	0.10101	0.123968
Iowa	Site 3	Badger	1	0.99	0.99	0.01	0.111111	0.113102
Iowa	Site 3	Badger	1	0.99	0.99	0.05	0.111111	0.117261
Iowa	Site 3	Badger	1	0.99	0.99	0.1	0.111111	0.122911
Iowa	Site 3	Badger	1	0.99	0.99	0.2	0.111111	0.136017
Iowa	Site 3	Badger	1	0.99	0.99	0.01	0.121212	0.123359
Iowa	Site 3	Badger	1	0.99	0.99	0.05	0.121212	0.12784
Iowa	Site 3	Badger	1	0.99	0.99	0.1	0.121212	0.133923
Iowa	Site 3	Badger	1	0.99	0.99	0.2	0.121212	0.148006
Iowa	Site 3	Badger	1	0.99	0.99	0.01	0.131313	0.133611
Iowa	Site 3	Badger	1	0.99	0.99	0.05	0.131313	0.138407
Iowa	Site 3	Badger	1	0.99	0.99	0.1	0.131313	0.144908
Iowa	Site 3	Badger	1	0.99	0.99	0.2	0.131313	0.159933
Iowa	Site 3	Badger	1	0.99	0.99	0.01	0.141414	0.14386
Iowa	Site 3	Badger	1	0.99	0.99	0.05	0.141414	0.14896
Iowa	Site 3	Badger	1	0.99	0.99	0.1	0.141414	0.155867
Iowa	Site 3	Badger	1	0.99	0.99	0.2	0.141414	0.1718
Iowa	Site 3	Badger	1	0.99	0.99	0.01	0.151515	0.154104
Iowa	Site 3	Badger	1	0.99	0.99	0.05	0.151515	0.1595
Iowa	Site 3	Badger	1	0.99	0.99	0.1	0.151515	0.1668
Iowa	Site 3	Badger	1	0.99	0.99	0.2	0.151515	0.183608
Iowa	Site 3	Badger	1	0.99	0.99	0.01	0.161616	0.164344
Iowa	Site 3	Badger	1	0.99	0.99	0.05	0.161616	0.170026
Iowa	Site 3	Badger	1	0.99	0.99	0.1	0.161616	0.177707
Iowa	Site 3	Badger	1	0.99	0.99	0.2	0.161616	0.195355
Iowa	Site 3	Badger	1	0.99	0.99	0.01	0.171717	0.17458
Iowa	Site 3	Badger	1	0.99	0.99	0.05	0.171717	0.18054
Iowa	Site 3	Badger	1	0.99	0.99	0.1	0.171717	0.188587
Iowa	Site 3	Badger	1	0.99	0.99	0.2	0.171717	0.207044
Iowa	Site 3	Badger	1	0.99	0.99	0.01	0.181818	0.184812
Iowa	Site 3	Badger	1	0.99	0.99	0.05	0.181818	0.19104
Iowa	Site 3	Badger	1	0.99	0.99	0.1	0.181818	0.199442
Iowa	Site 3	Badger	1	0.99	0.99	0.2	0.181818	0.218675
Iowa	Site 3	Badger	1	0.99	0.99	0.01	0.191919	0.19504
Iowa	Site 3	Badger	1	0.99	0.99	0.05	0.191919	0.201527
Iowa	Site 3	Badger	1	0.99	0.99	0.1	0.191919	0.21027
Iowa	Site 3	Badger	1	0.99	0.99	0.2	0.191919	0.230247
Iowa	Site 3	Badger	1	0.99	0.99	0.01	0.20202	0.205263
Iowa	Site 3	Badger	1	0.99	0.99	0.05	0.20202	0.212001
Iowa	Site 3	Badger	1	0.99	0.99	0.1	0.20202	0.221073
Iowa	Site 3	Badger	1	0.99	0.99	0.2	0.20202	0.241762
Iowa	Site 3	Badger	1	0.99	0.99	0.01	0.212121	0.215483
Iowa	Site 3	Badger	1	0.99	0.99	0.05	0.212121	0.222462
Iowa	Site 3	Badger	1	0.99	0.99	0.1	0.212121	0.231849
Iowa	Site 3	Badger	1	0.99	0.99	0.2	0.212121	0.25322
Iowa	Site 3	Badger	1	0.99	0.99	0.01	0.222222	0.225698
Iowa	Site 3	Badger	1	0.99	0.99	0.05	0.222222	0.23291
Iowa	Site 3	Badger	1	0.99	0.99	0.1	0.222222	0.242601
Iowa	Site 3	Badger	1	0.99	0.99	0.2	0.222222	0.26462
Iowa	Site 3	Badger	1	0.99	0.99	0.01	0.232323	0.235909
Iowa	Site 3	Badger	1	0.99	0.99	0.05	0.232323	0.243345
Iowa	Site 3	Badger	1	0.99	0.99	0.1	0.232323	0.253326
Iowa	Site 3	Badger	1	0.99	0.99	0.2	0.232323	0.275965
Iowa	Site 3	Badger	1	0.99	0.99	0.01	0.242424	0.246116
Iowa	Site 3	Badger	1	0.99	0.99	0.05	0.242424	0.253767
Iowa	Site 3	Badger	1	0.99	0.99	0.1	0.242424	0.264026
Iowa	Site 3	Badger	1	0.99	0.99	0.2	0.242424	0.287253
Iowa	Site 3	Badger	1	0.99	0.99	0.01	0.252525	0.256319
Iowa	Site 3	Badger	1	0.99	0.99	0.05	0.252525	0.264176
Iowa	Site 3	Badger	1	0.99	0.99	0.1	0.252525	0.274701
Iowa	Site 3	Badger	1	0.99	0.99	0.2	0.252525	0.298486
Iowa	Site 3	Badger	1	0.99	0.99	0.01	0.262626	0.266517
Iowa	Site 3	Badger	1	0.99	0.99	0.05	0.262626	0.274572
Iowa	Site 3	Badger	1	0.99	0.99	0.1	0.262626	0.285351
Iowa	Site 3	Badger	1	0.99	0.99	0.2	0.262626	0.309664
Iowa	Site 3	Badger	1	0.99	0.99	0.01	0.272727	0.276712
Iowa	Site 3	Badger	1	0.99	0.99	0.05	0.272727	0.284954
Iowa	Site 3	Badger	1	0.99	0.99	0.1	0.272727	0.295975
Iowa	Site 3	Badger	1	0.99	0.99	0.2	0.272727	0.320787
Iowa	Site 3	Badger	1	0.99	0.99	0.01	0.282828	0.286902
Iowa	Site 3	Badger	1	0.99	0.99	0.05	0.282828	0.295324
Iowa	Site 3	Badger	1	0.99	0.99	0.1	0.282828	0.306574
Iowa	Site 3	Badger	1	0.99	0.99	0.2	0.282828	0.331856
Iowa	Site 3	Badger	1	0.99	0.99	0.01	0.292929	0.297089
Iowa	Site 3	Badger	1	0.99	0.99	0.05	0.292929	0.305681
Iowa	Site 3	Badger	1	0.99	0.99	0.1	0.292929	0.317148
Iowa	Site 3	Badger	1	0.99	0.99	0.2	0.292929	0.342871
Iowa	Site 3	Badger	1	0.99	0.99	0.01	0.30303	0.307271
Iowa	Site 3	Badger	1	0.99	0.99	0.05	0.30303	0.316026
Iowa	Site 3	Badger	1	0.99	0.99	0.1	0.30303	0.327697
Iowa	Site 3	Badger	1	0.99	0.99	0.2	0.30303	0.353832
Iowa	Site 3	Badger	1	0.99	0.99	0.01	0.313131	0.317449
Iowa	Site 3	Badger	1	0.99	0.99	0.05	0.313131	0.326357
Iowa	Site 3	Badger	1	0.99	0.99	0.1	0.313131	0.338221
Iowa	Site 3	Badger	1	0.99	0.99	0.2	0.313131	0.36474
Iowa	Site 3	Badger	1	0.99	0.99	0.01	0.323232	0.327622
Iowa	Site 3	Badger	1	0.99	0.99	0.05	0.323232	0.336676
Iowa	Site 3	Badger	1	0.99	0.99	0.1	0.323232	0.348721
Iowa	Site 3	Badger	1	0.99	0.99	0.2	0.323232	0.375596
Iowa	Site 3	Badger	1	0.99	0.99	0.01	0.333333	0.337792
Iowa	Site 3	Badger	1	0.99	0.99	0.05	0.333333	0.346981
Iowa	Site 3	Badger	1	0.99	0.99	0.1	0.333333	0.359195
Iowa	Site 3	Badger	1	0.99	0.99	0.2	0.333333	0.386399
Iowa	Site 3	Badger	1	0.99	0.99	0.01	0.343434	0.347958
Iowa	Site 3	Badger	1	0.99	0.99	0.05	0.343434	0.357274
Iowa	Site 3	Badger	1	0.99	0.99	0.1	0.343434	0.369646
Iowa	Site 3	Badger	1	0.99	0.99	0.2	0.343434	0.39715
Iowa	Site 3	Badger	1	0.99	0.99	0.01	0.353535	0.358119
Iowa	Site 3	Badger	1	0.99	0.99	0.05	0.353535	0.367554
Iowa	Site 3	Badger	1	0.99	0.99	0.1	0.353535	0.380071
Iowa	Site 3	Badger	1	0.99	0.99	0.2	0.353535	0.407849
Iowa	Site 3	Badger	1	0.99	0.99	0.01	0.363636	0.368277
Iowa	Site 3	Badger	1	0.99	0.99	0.05	0.363636	0.377822
Iowa	Site 3	Badger	1	0.99	0.99	0.1	0.363636	0.390472
Iowa	Site 3	Badger	1	0.99	0.99	0.2	0.363636	0.418498
Iowa	Site 3	Badger	1	0.99	0.99	0.01	0.373737	0.37843
Iowa	Site 3	Badger	1	0.99	0.99	0.05	0.373737	0.388077
Iowa	Site 3	Badger	1	0.99	0.99	0.1	0.373737	0.400849
Iowa	Site 3	Badger	1	0.99	0.99	0.2	0.373737	0.429095
Iowa	Site 3	Badger	1	0.99	0.99	0.01	0.383838	0.388579
Iowa	Site 3	Badger	1	0.99	0.99	0.05	0.383838	0.398319
Iowa	Site 3	Badger	1	0.99	0.99	0.1	0.383838	0.411202
Iowa	Site 3	Badger	1	0.99	0.99	0.2	0.383838	0.439642
Iowa	Site 3	Badger	1	0.99	0.99	0.01	0.393939	0.398724
Iowa	Site 3	Badger	1	0.99	0.99	0.05	0.393939	0.408548
Iowa	Site 3	Badger	1	0.99	0.99	0.1	0.393939	0.42153
Iowa	Site 3	Badger	1	0.99	0.99	0.2	0.393939	0.450139
Iowa	Site 3	Badger	1	0.99	0.99	0.01	0.40404	0.408865
Iowa	Site 3	Badger	1	0.99	0.99	0.05	0.40404	0.418765
Iowa	Site 3	Badger	1	0.99	0.99	0.1	0.40404	0.431835
Iowa	Site 3	Badger	1	0.99	0.99	0.2	0.40404	0.460585
Iowa	Site 3	Badger	1	0.99	0.99	0.01	0.414141	0.419002
Iowa	Site 3	Badger	1	0.99	0.99	0.05	0.414141	0.428969
Iowa	Site 3	Badger	1	0.99	0.99	0.1	0.414141	0.442115
Iowa	Site 3	Badger	1	0.99	0.99	0.2	0.414141	0.470983
Iowa	Site 3	Badger	1	0.99	0.99	0.01	0.424242	0.429135
Iowa	Site 3	Badger	1	0.99	0.99	0.05	0.424242	0.439161
Iowa	Site 3	Badger	1	0.99	0.99	0.1	0.424242	0.452372
Iowa	Site 3	Badger	1	0.99	0.99	0.2	0.424242	0.481331
Iowa	Site 3	Badger	1	0.99	0.99	0.01	0.434343	0.439263
Iowa	Site 3	Badger	1	0.99	0.99	0.05	0.434343	0.44934
Iowa	Site 3	Badger	1	0.99	0.99	0.1	0.434343	0.462604
Iowa	Site 3	Badger	1	0.99	0.99	0.2	0.434343	0.491631
Iowa	Site 3	Badger	1	0.99	0.99	0.01	0.444444	0.449388
Iowa	Site 3	Badger	1	0.99	0.99	0.05	0.444444	0.459506
Iowa	Site 3	Badger	1	0.99	0.99	0.1	0.444444	0.472813
Iowa	Site 3	Badger	1	0.99	0.99	0.2	0.444444	0.501882
Iowa	Site 3	Badger	1	0.99	0.99	0.01	0.454545	0.459508
Iowa	Site 3	Badger	1	0.99	0.99	0.05	0.454545	0.46966
Iowa	Site 3	Badger	1	0.99	0.99	0.1	0.454545	0.482998
Iowa	Site 3	Badger	1	0.99	0.99	0.2	0.454545	0.512085
Iowa	Site 3	Badger	1	0.99	0.99	0.01	0.464646	0.469624
Iowa	Site 3	Badger	1	0.99	0.99	0.05	0.464646	0.479801
Iowa	Site 3	Badger	1	0.99	0.99	0.1	0.464646	0.49316
Iowa	Site 3	Badger	1	0.99	0.99	0.2	0.464646	0.522241
Iowa	Site 3	Badger	1	0.99	0.99	0.01	0.474747	0.479737
Iowa	Site 3	Badger	1	0.99	0.99	0.05	0.474747	0.48993
Iowa	Site 3	Badger	1	0.99	0.99	0.1	0.474747	0.503298
Iowa	Site 3	Badger	1	0.99	0.99	0.2	0.474747	0.532349
Iowa	Site 3	Badger	1	0.99	0.99	0.01	0.484848	0.489845
Iowa	Site 3	Badger	1	0.99	0.99	0.05	0.484848	0.500047
Iowa	Site 3	Badger	1	0.99	0.99	0.1	0.484848	0.513413
Iowa	Site 3	Badger	1	0.99	0.99	0.2	0.484848	0.54241
Iowa	Site 3	Badger	1	0.99	0.99	0.01	0.494949	0.499949
Iowa	Site 3	Badger	1	0.99	0.99	0.05	0.494949	0.510151
Iowa	Site 3	Badger	1	0.99	0.99	0.1	0.494949	0.523504
Iowa	Site 3	Badger	1	0.99	0.99	0.2	0.494949	0.552424
Iowa	Site 3	Badger	1	0.99	0.99	0.01	0.505051	0.510049
Iowa	Site 3	Badger	1	0.99	0.99	0.05	0.505051	0.520243
Iowa	Site 3	Badger	1	0.99	0.99	0.1	0.505051	0.533572
Iowa	Site 3	Badger	1	0.99	0.99	0.2	0.505051	0.562392
Iowa	Site 3	Badger	1	0.99	0.99	0.01	0.515152	0.520145
Iowa	Site 3	Badger	1	0.99	0.99	0.05	0.515152	0.530322
Iowa	Site 3	Badger	1	0.99	0.99	0.1	0.515152	0.543617
Iowa	Site 3	Badger	1	0.99	0.99	0.2	0.515152	0.572313
Iowa	Site 3	Badger	1	0.99	0.99	0.01	0.525253	0.530237
Iowa	Site 3	Badger	1	0.99	0.99	0.05	0.525253	0.540389
Iowa	Site 3	Badger	1	0.99	0.99	0.1	0.525253	0.553639
Iowa	Site 3	Badger	1	0.99	0.99	0.2	0.525253	0.582189
Iowa	Site 3	Badger	1	0.99	0.99	0.01	0.535354	0.540325
Iowa	Site 3	Badger	1	0.99	0.99	0.05	0.535354	0.550443
Iowa	Site 3	Badger	1	0.99	0.99	0.1	0.535354	0.563638
Iowa	Site 3	Badger	1	0.99	0.99	0.2	0.535354	0.59202
Iowa	Site 3	Badger	1	0.99	0.99	0.01	0.545455	0.550408
Iowa	Site 3	Badger	1	0.99	0.99	0.05	0.545455	0.560486
Iowa	Site 3	Badger	1	0.99	0.99	0.1	0.545455	0.573614
Iowa	Site 3	Badger	1	0.99	0.99	0.2	0.545455	0.601805
Iowa	Site 3	Badger	1	0.99	0.99	0.01	0.555556	0.560488
Iowa	Site 3	Badger	1	0.99	0.99	0.05	0.555556	0.570516
Iowa	Site 3	Badger	1	0.99	0.99	0.1	0.555556	0.583567
Iowa	Site 3	Badger	1	0.99	0.99	0.2	0.555556	0.611546
Iowa	Site 3	Badger	1	0.99	0.99	0.01	0.565657	0.570563
Iowa	Site 3	Badger	1	0.99	0.99	0.05	0.565657	0.580533
Iowa	Site 3	Badger	1	0.99	0.99	0.1	0.565657	0.593497
Iowa	Site 3	Badger	1	0.99	0.99	0.2	0.565657	0.621242
Iowa	Site 3	Badger	1	0.99	0.99	0.01	0.575758	0.580635
Iowa	Site 3	Badger	1	0.99	0.99	0.05	0.575758	0.590539
Iowa	Site 3	Badger	1	0.99	0.99	0.1	0.575758	0.603404
Iowa	Site 3	Badger	1	0.99	0.99	0.2	0.575758	0.630894
Iowa	Site 3	Badger	1	0.99	0.99	0.01	0.585859	0.590702
Iowa	Site 3	Badger	1	0.99	0.99	0.05	0.585859	0.600532
Iowa	Site 3	Badger	1	0.99	0.99	0.1	0.585859	0.613289
Iowa	Site 3	Badger	1	0.99	0.99	0.2	0.585859	0.640502
Iowa	Site 3	Badger	1	0.99	0.99	0.01	0.59596	0.600766
Iowa	Site 3	Badger	1	0.99	0.99	0.05	0.59596	0.610513
Iowa	Site 3	Badger	1	0.99	0.99	0.1	0.59596	0.623152
Iowa	Site 3	Badger	1	0.99	0.99	0.2	0.59596	0.650066
Iowa	Site 3	Badger	1	0.99	0.99	0.01	0.606061	0.610825
Iowa	Site 3	Badger	1	0.99	0.99	0.05	0.606061	0.620482
Iowa	Site 3	Badger	1	0.99	0.99	0.1	0.606061	0.632992
Iowa	Site 3	Badger	1	0.99	0.99	0.2	0.606061	0.659587
Iowa	Site 3	Badger	1	0.99	0.99	0.01	0.616162	0.62088
Iowa	Site 3	Badger	1	0.99	0.99	0.05	0.616162	0.630439
Iowa	Site 3	Badger	1	0.99	0.99	0.1	0.616162	0.642809
Iowa	Site 3	Badger	1	0.99	0.99	0.2	0.616162	0.669065
Iowa	Site 3	Badger	1	0.99	0.99	0.01	0.626263	0.630932
Iowa	Site 3	Badger	1	0.99	0.99	0.05	0.626263	0.640383
Iowa	Site 3	Badger	1	0.99	0.99	0.1	0.626263	0.652604
Iowa	Site 3	Badger	1	0.99	0.99	0.2	0.626263	0.6785
Iowa	Site 3	Badger	1	0.99	0.99	0.01	0.636364	0.640979
Iowa	Site 3	Badger	1	0.99	0.99	0.05	0.636364	0.650316
Iowa	Site 3	Badger	1	0.99	0.99	0.1	0.636364	0.662377
Iowa	Site 3	Badger	1	0.99	0.99	0.2	0.636364	0.687893
Iowa	Site 3	Badger	1	0.99	0.99	0.01	0.646465	0.651022
Iowa	Site 3	Badger	1	0.99	0.99	0.05	0.646465	0.660236
Iowa	Site 3	Badger	1	0.99	0.99	0.1	0.646465	0.672128
Iowa	Site 3	Badger	1	0.99	0.99	0.2	0.646465	0.697244
Iowa	Site 3	Badger	1	0.99	0.99	0.01	0.656566	0.661061
Iowa	Site 3	Badger	1	0.99	0.99	0.05	0.656566	0.670145
Iowa	Site 3	Badger	1	0.99	0.99	0.1	0.656566	0.681856
Iowa	Site 3	Badger	1	0.99	0.99	0.2	0.656566	0.706552
Iowa	Site 3	Badger	1	0.99	0.99	0.01	0.666667	0.671096
Iowa	Site 3	Badger	1	0.99	0.99	0.05	0.666667	0.680041
Iowa	Site 3	Badger	1	0.99	0.99	0.1	0.666667	0.691563
Iowa	Site 3	Badger	1	0.99	0.99	0.2	0.666667	0.71582
Iowa	Site 3	Badger	1	0.99	0.99	0.01	0.676768	0.681127
Iowa	Site 3	Badger	1	0.99	0.99	0.05	0.676768	0.689925
Iowa	Site 3	Badger	1	0.99	0.99	0.1	0.676768	0.701248
Iowa	Site 3	Badger	1	0.99	0.99	0.2	0.676768	0.725045
Iowa	Site 3	Badger	1	0.99	0.99	0.01	0.686869	0.691154
Iowa	Site 3	Badger	1	0.99	0.99	0.05	0.686869	0.699797
Iowa	Site 3	Badger	1	0.99	0.99	0.1	0.686869	0.71091
Iowa	Site 3	Badger	1	0.99	0.99	0.2	0.686869	0.73423
Iowa	Site 3	Badger	1	0.99	0.99	0.01	0.69697	0.701177
Iowa	Site 3	Badger	1	0.99	0.99	0.05	0.69697	0.709658
Iowa	Site 3	Badger	1	0.99	0.99	0.1	0.69697	0.720551
Iowa	Site 3	Badger	1	0.99	0.99	0.2	0.69697	0.743374
Iowa	Site 3	Badger	1	0.99	0.99	0.01	0.707071	0.711196
Iowa	Site 3	Badger	1	0.99	0.99	0.05	0.707071	0.719506
Iowa	Site 3	Badger	1	0.99	0.99	0.1	0.707071	0.730171
Iowa	Site 3	Badger	1	0.99	0.99	0.2	0.707071	0.752478
Iowa	Site 3	Badger	1	0.99	0.99	0.01	0.717172	0.72121
Iowa	Site 3	Badger	1	0.99	0.99	0.05	0.717172	0.729342
Iowa	Site 3	Badger	1	0.99	0.99	0.1	0.717172	0.739768
Iowa	Site 3	Badger	1	0.99	0.99	0.2	0.717172	0.761541
Iowa	Site 3	Badger	1	0.99	0.99	0.01	0.727273	0.731221
Iowa	Site 3	Badger	1	0.99	0.99	0.05	0.727273	0.739167
Iowa	Site 3	Badger	1	0.99	0.99	0.1	0.727273	0.749344
Iowa	Site 3	Badger	1	0.99	0.99	0.2	0.727273	0.770564
Iowa	Site 3	Badger	1	0.99	0.99	0.01	0.737374	0.741228
Iowa	Site 3	Badger	1	0.99	0.99	0.05	0.737374	0.748979
Iowa	Site 3	Badger	1	0.99	0.99	0.1	0.737374	0.758899
Iowa	Site 3	Badger	1	0.99	0.99	0.2	0.737374	0.779548
Iowa	Site 3	Badger	1	0.99	0.99	0.01	0.747475	0.751231
Iowa	Site 3	Badger	1	0.99	0.99	0.05	0.747475	0.75878
Iowa	Site 3	Badger	1	0.99	0.99	0.1	0.747475	0.768432
Iowa	Site 3	Badger	1	0.99	0.99	0.2	0.747475	0.788492
Iowa	Site 3	Badger	1	0.99	0.99	0.01	0.757576	0.76123
Iowa	Site 3	Badger	1	0.99	0.99	0.05	0.757576	0.768569
Iowa	Site 3	Badger	1	0.99	0.99	0.1	0.757576	0.777944
Iowa	Site 3	Badger	1	0.99	0.99	0.2	0.757576	0.797397
Iowa	Site 3	Badger	1	0.99	0.99	0.01	0.767677	0.771224
Iowa	Site 3	Badger	1	0.99	0.99	0.05	0.767677	0.778346
Iowa	Site 3	Badger	1	0.99	0.99	0.1	0.767677	0.787434
Iowa	Site 3	Badger	1	0.99	0.99	0.2	0.767677	0.806263
Iowa	Site 3	Badger	1	0.99	0.99	0.01	0.777778	0.781215
Iowa	Site 3	Badger	1	0.99	0.99	0.05	0.777778	0.788111
Iowa	Site 3	Badger	1	0.99	0.99	0.1	0.777778	0.796903
Iowa	Site 3	Badger	1	0.99	0.99	0.2	0.777778	0.815091
Iowa	Site 3	Badger	1	0.99	0.99	0.01	0.787879	0.791202
Iowa	Site 3	Badger	1	0.99	0.99	0.05	0.787879	0.797864
Iowa	Site 3	Badger	1	0.99	0.99	0.1	0.787879	0.806352
Iowa	Site 3	Badger	1	0.99	0.99	0.2	0.787879	0.82388
Iowa	Site 3	Badger	1	0.99	0.99	0.01	0.79798	0.801185
Iowa	Site 3	Badger	1	0.99	0.99	0.05	0.79798	0.807606
Iowa	Site 3	Badger	1	0.99	0.99	0.1	0.79798	0.815779
Iowa	Site 3	Badger	1	0.99	0.99	0.2	0.79798	0.832631
Iowa	Site 3	Badger	1	0.99	0.99	0.01	0.808081	0.811163
Iowa	Site 3	Badger	1	0.99	0.99	0.05	0.808081	0.817336
Iowa	Site 3	Badger	1	0.99	0.99	0.1	0.808081	0.825185
Iowa	Site 3	Badger	1	0.99	0.99	0.2	0.808081	0.841344
Iowa	Site 3	Badger	1	0.99	0.99	0.01	0.818182	0.821138
Iowa	Site 3	Badger	1	0.99	0.99	0.05	0.818182	0.827054
Iowa	Site 3	Badger	1	0.99	0.99	0.1	0.818182	0.83457
Iowa	Site 3	Badger	1	0.99	0.99	0.2	0.818182	0.850019
Iowa	Site 3	Badger	1	0.99	0.99	0.01	0.828283	0.831109
Iowa	Site 3	Badger	1	0.99	0.99	0.05	0.828283	0.83676
Iowa	Site 3	Badger	1	0.99	0.99	0.1	0.828283	0.843934
Iowa	Site 3	Badger	1	0.99	0.99	0.2	0.828283	0.858657
Iowa	Site 3	Badger	1	0.99	0.99	0.01	0.838384	0.841075
Iowa	Site 3	Badger	1	0.99	0.99	0.05	0.838384	0.846455
Iowa	Site 3	Badger	1	0.99	0.99	0.1	0.838384	0.853277
Iowa	Site 3	Badger	1	0.99	0.99	0.2	0.838384	0.867257
Iowa	Site 3	Badger	1	0.99	0.99	0.01	0.848485	0.851038
Iowa	Site 3	Badger	1	0.99	0.99	0.05	0.848485	0.856138
Iowa	Site 3	Badger	1	0.99	0.99	0.1	0.848485	0.8626
Iowa	Site 3	Badger	1	0.99	0.99	0.2	0.848485	0.875821
Iowa	Site 3	Badger	1	0.99	0.99	0.01	0.858586	0.860997
Iowa	Site 3	Badger	1	0.99	0.99	0.05	0.858586	0.86581
Iowa	Site 3	Badger	1	0.99	0.99	0.1	0.858586	0.871902
Iowa	Site 3	Badger	1	0.99	0.99	0.2	0.858586	0.884348
Iowa	Site 3	Badger	1	0.99	0.99	0.01	0.868687	0.870951
Iowa	Site 3	Badger	1	0.99	0.99	0.05	0.868687	0.87547
Iowa	Site 3	Badger	1	0.99	0.99	0.1	0.868687	0.881184
Iowa	Site 3	Badger	1	0.99	0.99	0.2	0.868687	0.892839
Iowa	Site 3	Badger	1	0.99	0.99	0.01	0.878788	0.880902
Iowa	Site 3	Badger	1	0.99	0.99	0.05	0.878788	0.885118
Iowa	Site 3	Badger	1	0.99	0.99	0.1	0.878788	0.890445
Iowa	Site 3	Badger	1	0.99	0.99	0.2	0.878788	0.901293
Iowa	Site 3	Badger	1	0.99	0.99	0.01	0.888889	0.890849
Iowa	Site 3	Badger	1	0.99	0.99	0.05	0.888889	0.894755
Iowa	Site 3	Badger	1	0.99	0.99	0.1	0.888889	0.899685
Iowa	Site 3	Badger	1	0.99	0.99	0.2	0.888889	0.909711
Iowa	Site 3	Badger	1	0.99	0.99	0.01	0.89899	0.900791
Iowa	Site 3	Badger	1	0.99	0.99	0.05	0.89899	0.90438
Iowa	Site 3	Badger	1	0.99	0.99	0.1	0.89899	0.908905
Iowa	Site 3	Badger	1	0.99	0.99	0.2	0.89899	0.918094
Iowa	Site 3	Badger	1	0.99	0.99	0.01	0.909091	0.91073
Iowa	Site 3	Badger	1	0.99	0.99	0.05	0.909091	0.913993
Iowa	Site 3	Badger	1	0.99	0.99	0.1	0.909091	0.918105
Iowa	Site 3	Badger	1	0.99	0.99	0.2	0.909091	0.926441
Iowa	Site 3	Badger	1	0.99	0.99	0.01	0.919192	0.920665
Iowa	Site 3	Badger	1	0.99	0.99	0.05	0.919192	0.923595
Iowa	Site 3	Badger	1	0.99	0.99	0.1	0.919192	0.927285
Iowa	Site 3	Badger	1	0.99	0.99	0.2	0.919192	0.934752
Iowa	Site 3	Badger	1	0.99	0.99	0.01	0.929293	0.930596
Iowa	Site 3	Badger	1	0.99	0.99	0.05	0.929293	0.933186
Iowa	Site 3	Badger	1	0.99	0.99	0.1	0.929293	0.936444
Iowa	Site 3	Badger	1	0.99	0.99	0.2	0.929293	0.943029
Iowa	Site 3	Badger	1	0.99	0.99	0.01	0.939394	0.940523
Iowa	Site 3	Badger	1	0.99	0.99	0.05	0.939394	0.942765
Iowa	Site 3	Badger	1	0.99	0.99	0.1	0.939394	0.945583
Iowa	Site 3	Badger	1	0.99	0.99	0.2	0.939394	0.95127
Iowa	Site 3	Badger	1	0.99	0.99	0.01	0.949495	0.950445
Iowa	Site 3	Badger	1	0.99	0.99	0.05	0.949495	0.952333
Iowa	Site 3	Badger	1	0.99	0.99	0.1	0.949495	0.954702
Iowa	Site 3	Badger	1	0.99	0.99	0.2	0.949495	0.959477
Iowa	Site 3	Badger	1	0.99	0.99	0.01	0.959596	0.960364
Iowa	Site 3	Badger	1	0.99	0.99	0.05	0.959596	0.961889
Iowa	Site 3	Badger	1	0.99	0.99	0.1	0.959596	0.963802
Iowa	Site 3	Badger	1	0.99	0.99	0.2	0.959596	0.96765
Iowa	Site 3	Badger	1	0.99	0.99	0.01	0.969697	0.970279
Iowa	Site 3	Badger	1	0.99	0.99	0.05	0.969697	0.971434
Iowa	Site 3	Badger	1	0.99	0.99	0.1	0.969697	0.972881
Iowa	Site 3	Badger	1	0.99	0.99	0.2	0.969697	0.975788
Iowa	Site 3	Badger	1	0.99	0.99	0.01	0.979798	0.98019
Iowa	Site 3	Badger	1	0.99	0.99	0.05	0.979798	0.980967
Iowa	Site 3	Badger	1	0.99	0.99	0.1	0.979798	0.98194
Iowa	Site 3	Badger	1	0.99	0.99	0.2	0.979798	0.983893
Iowa	Site 3	Badger	1	0.99	0.99	0.01	0.989899	0.990097
Iowa	Site 3	Badger	1	0.99	0.99	0.05	0.989899	0.990489
Iowa	Site 3	Badger	1	0.99	0.99	0.1	0.989899	0.99098
Iowa	Site 3	Badger	1	0.99	0.99	0.2	0.989899	0.991963
Iowa	Site 3	Badger	1	0.99	0.99	0.01	1	1
Iowa	Site 3	Badger	1	0.99	0.99	0.05	1	1
Iowa	Site 3	Badger	1	0.99	0.99	0.1	1	1
Iowa	Site 3	Badger	1	0.99	0.99	0.2	1	1
Iowa	Site 3	Eastern Fox Squirrel	15	0.99	0.99	0.01	0	0
Iowa	Site 3	Eastern Fox Squirrel	15	0.99	0.99	0.05	0	0
Iowa	Site 3	Eastern Fox Squirrel	15	0.99	0.99	0.1	0	0
Iowa	Site 3	Eastern Fox Squirrel	15	0.99	0.99	0.2	0	0
Iowa	Site 3	Eastern Fox Squirrel	15	0.99	0.99	0.01	0.010101	0.0135867
Iowa	Site 3	Eastern Fox Squirrel	15	0.99	0.99	0.05	0.010101	0.0247762
Iowa	Site 3	Eastern Fox Squirrel	15	0.99	0.99	0.1	0.010101	0.0536247
Iowa	Site 3	Eastern Fox Squirrel	15	0.99	0.99	0.2	0.010101	0.245105
Iowa	Site 3	Eastern Fox Squirrel	15	0.99	0.99	0.01	0.020202	0.027078
Iowa	Site 3	Eastern Fox Squirrel	15	0.99	0.99	0.05	0.020202	0.0488284
Iowa	Site 3	Eastern Fox Squirrel	15	0.99	0.99	0.1	0.020202	0.102732
Iowa	Site 3	Eastern Fox Squirrel	15	0.99	0.99	0.2	0.020202	0.396161
Iowa	Site 3	Eastern Fox Squirrel	15	0.99	0.99	0.01	0.030303	0.0404749
Iowa	Site 3	Eastern Fox Squirrel	15	0.99	0.99	0.05	0.030303	0.0721881
Iowa	Site 3	Eastern Fox Squirrel	15	0.99	0.99	0.1	0.030303	0.147871
Iowa	Site 3	Eastern Fox Squirrel	15	0.99	0.99	0.2	0.030303	0.498585
Iowa	Site 3	Eastern Fox Squirrel	15	0.99	0.99	0.01	0.040404	0.0537785
Iowa	Site 3	Eastern Fox Squirrel	15	0.99	0.99	0.05	0.040404	0.0948847
Iowa	Site 3	Eastern Fox Squirrel	15	0.99	0.99	0.1	0.040404	0.189503
Iowa	Site 3	Eastern Fox Squirrel	15	0.99	0.99	0.2	0.040404	0.572607
Iowa	Site 3	Eastern Fox Squirrel	15	0.99	0.99	0.01	0.0505051	0.0669897
Iowa	Site 3	Eastern Fox Squirrel	15	0.99	0.99	0.05	0.0505051	0.116946
Iowa	Site 3	Eastern Fox Squirrel	15	0.99	0.99	0.1	0.0505051	0.228021
Iowa	Site 3	Eastern Fox Squirrel	15	0.99	0.99	0.2	0.0505051	0.628601
Iowa	Site 3	Eastern Fox Squirrel	15	0.99	0.99	0.01	0.0606061	0.0801095
Iowa	Site 3	Eastern Fox Squirrel	15	0.99	0.99	0.05	0.0606061	0.138398
Iowa	Site 3	Eastern Fox Squirrel	15	0.99	0.99	0.1	0.0606061	0.263763
Iowa	Site 3	Eastern Fox Squirrel	15	0.99	0.99	0.2	0.0606061	0.672439
Iowa	Site 3	Eastern Fox Squirrel	15	0.99	0.99	0.01	0.0707071	0.0931388
Iowa	Site 3	Eastern Fox Squirrel	15	0.99	0.99	0.05	0.0707071	0.159266
Iowa	Site 3	Eastern Fox Squirrel	15	0.99	0.99	0.1	0.0707071	0.297017
Iowa	Site 3	Eastern Fox Squirrel	15	0.99	0.99	0.2	0.0707071	0.707692
Iowa	Site 3	Eastern Fox Squirrel	15	0.99	0.99	0.01	0.0808081	0.106079
Iowa	Site 3	Eastern Fox Squirrel	15	0.99	0.99	0.05	0.0808081	0.179574
Iowa	Site 3	Eastern Fox Squirrel	15	0.99	0.99	0.1	0.0808081	0.328036
Iowa	Site 3	Eastern Fox Squirrel	15	0.99	0.99	0.2	0.0808081	0.736656
Iowa	Site 3	Eastern Fox Squirrel	15	0.99	0.99	0.01	0.0909091	0.11893
Iowa	Site 3	Eastern Fox Squirrel	15	0.99	0.99	0.05	0.0909091	0.199343
Iowa	Site 3	Eastern Fox Squirrel	15	0.99	0.99	0.1	0.0909091	0.357037
Iowa	Site 3	Eastern Fox Squirrel	15	0.99	0.99	0.2	0.0909091	0.760877
Iowa	Site 3	Eastern Fox Squirrel	15	0.99	0.99	0.01	0.10101	0.131693
Iowa	Site 3	Eastern Fox Squirrel	15	0.99	0.99	0.05	0.10101	0.218596
Iowa	Site 3	Eastern Fox Squirrel	15	0.99	0.99	0.1	0.10101	0.384211
Iowa	Site 3	Eastern Fox Squirrel	15	0.99	0.99	0.2	0.10101	0.781431
Iowa	Site 3	Eastern Fox Squirrel	15	0.99	0.99	0.01	0.111111	0.14437
Iowa	Site 3	Eastern Fox Squirrel	15	0.99	0.99	0.05	0.111111	0.237351
Iowa	Site 3	Eastern Fox Squirrel	15	0.99	0.99	0.1	0.111111	0.409725
Iowa	Site 3	Eastern Fox Squirrel	15	0.99	0.99	0.2	0.111111	0.799093
Iowa	Site 3	Eastern Fox Squirrel	15	0.99	0.99	0.01	0.121212	0.15696
Iowa	Site 3	Eastern Fox Squirrel	15	0.99	0.99	0.05	0.121212	0.255628
Iowa	Site 3	Eastern Fox Squirrel	15	0.99	0.99	0.1	0.121212	0.433726
Iowa	Site 3	Eastern Fox Squirrel	15	0.99	0.99	0.2	0.121212	0.814433
Iowa	Site 3	Eastern Fox Squirrel	15	0.99	0.99	0.01	0.131313	0.169466
Iowa	Site 3	Eastern Fox Squirrel	15	0.99	0.99	0.05	0.131313	0.273445
Iowa	Site 3	Eastern Fox Squirrel	15	0.99	0.99	0.1	0.131313	0.456346
Iowa	Site 3	Eastern Fox Squirrel	15	0.99	0.99	0.2	0.131313	0.82788
Iowa	Site 3	Eastern Fox Squirrel	15	0.99	0.99	0.01	0.141414	0.181887
Iowa	Site 3	Eastern Fox Squirrel	15	0.99	0.99	0.05	0.141414	0.290819
Iowa	Site 3	Eastern Fox Squirrel	15	0.99	0.99	0.1	0.141414	0.477701
Iowa	Site 3	Eastern Fox Squirrel	15	0.99	0.99	0.2	0.141414	0.839765
Iowa	Site 3	Eastern Fox Squirrel	15	0.99	0.99	0.01	0.151515	0.194225
Iowa	Site 3	Eastern Fox Squirrel	15	0.99	0.99	0.05	0.151515	0.307766
Iowa	Site 3	Eastern Fox Squirrel	15	0.99	0.99	0.1	0.151515	0.497893
Iowa	Site 3	Eastern Fox Squirrel	15	0.99	0.99	0.2	0.151515	0.850345
Iowa	Site 3	Eastern Fox Squirrel	15	0.99	0.99	0.01	0.161616	0.20648
Iowa	Site 3	Eastern Fox Squirrel	15	0.99	0.99	0.05	0.161616	0.324302
Iowa	Site 3	Eastern Fox Squirrel	15	0.99	0.99	0.1	0.161616	0.517015
Iowa	Site 3	Eastern Fox Squirrel	15	0.99	0.99	0.2	0.161616	0.859824
Iowa	Site 3	Eastern Fox Squirrel	15	0.99	0.99	0.01	0.171717	0.218654
Iowa	Site 3	Eastern Fox Squirrel	15	0.99	0.99	0.05	0.171717	0.340442
Iowa	Site 3	Eastern Fox Squirrel	15	0.99	0.99	0.1	0.171717	0.53515
Iowa	Site 3	Eastern Fox Squirrel	15	0.99	0.99	0.2	0.171717	0.868364
Iowa	Site 3	Eastern Fox Squirrel	15	0.99	0.99	0.01	0.181818	0.230747
Iowa	Site 3	Eastern Fox Squirrel	15	0.99	0.99	0.05	0.181818	0.3562
Iowa	Site 3	Eastern Fox Squirrel	15	0.99	0.99	0.1	0.181818	0.552372
Iowa	Site 3	Eastern Fox Squirrel	15	0.99	0.99	0.2	0.181818	0.876099
Iowa	Site 3	Eastern Fox Squirrel	15	0.99	0.99	0.01	0.191919	0.24276
Iowa	Site 3	Eastern Fox Squirrel	15	0.99	0.99	0.05	0.191919	0.371589
Iowa	Site 3	Eastern Fox Squirrel	15	0.99	0.99	0.1	0.191919	0.568749
Iowa	Site 3	Eastern Fox Squirrel	15	0.99	0.99	0.2	0.191919	0.883138
Iowa	Site 3	Eastern Fox Squirrel	15	0.99	0.99	0.01	0.20202	0.254693
Iowa	Site 3	Eastern Fox Squirrel	15	0.99	0.99	0.05	0.20202	0.386622
Iowa	Site 3	Eastern Fox Squirrel	15	0.99	0.99	0.1	0.20202	0.584342
Iowa	Site 3	Eastern Fox Squirrel	15	0.99	0.99	0.2	0.20202	0.889571
Iowa	Site 3	Eastern Fox Squirrel	15	0.99	0.99	0.01	0.212121	0.266548
Iowa	Site 3	Eastern Fox Squirrel	15	0.99	0.99	0.05	0.212121	0.401311
Iowa	Site 3	Eastern Fox Squirrel	15	0.99	0.99	0.1	0.212121	0.599204
Iowa	Site 3	Eastern Fox Squirrel	15	0.99	0.99	0.2	0.212121	0.895472
Iowa	Site 3	Eastern Fox Squirrel	15	0.99	0.99	0.01	0.222222	0.278325
Iowa	Site 3	Eastern Fox Squirrel	15	0.99	0.99	0.05	0.222222	0.415668
Iowa	Site 3	Eastern Fox Squirrel	15	0.99	0.99	0.1	0.222222	0.613388
Iowa	Site 3	Eastern Fox Squirrel	15	0.99	0.99	0.2	0.222222	0.900904
Iowa	Site 3	Eastern Fox Squirrel	15	0.99	0.99	0.01	0.232323	0.290026
Iowa	Site 3	Eastern Fox Squirrel	15	0.99	0.99	0.05	0.232323	0.429704
Iowa	Site 3	Eastern Fox Squirrel	15	0.99	0.99	0.1	0.232323	0.626937
Iowa	Site 3	Eastern Fox Squirrel	15	0.99	0.99	0.2	0.232323	0.905923
Iowa	Site 3	Eastern Fox Squirrel	15	0.99	0.99	0.01	0.242424	0.30165
Iowa	Site 3	Eastern Fox Squirrel	15	0.99	0.99	0.05	0.242424	0.44343
Iowa	Site 3	Eastern Fox Squirrel	15	0.99	0.99	0.1	0.242424	0.639894
Iowa	Site 3	Eastern Fox Squirrel	15	0.99	0.99	0.2	0.242424	0.910572
Iowa	Site 3	Eastern Fox Squirrel	15	0.99	0.99	0.01	0.252525	0.313198
Iowa	Site 3	Eastern Fox Squirrel	15	0.99	0.99	0.05	0.252525	0.456856
Iowa	Site 3	Eastern Fox Squirrel	15	0.99	0.99	0.1	0.252525	0.652296
Iowa	Site 3	Eastern Fox Squirrel	15	0.99	0.99	0.2	0.252525	0.914892
Iowa	Site 3	Eastern Fox Squirrel	15	0.99	0.99	0.01	0.262626	0.324672
Iowa	Site 3	Eastern Fox Squirrel	15	0.99	0.99	0.05	0.262626	0.469991
Iowa	Site 3	Eastern Fox Squirrel	15	0.99	0.99	0.1	0.262626	0.664179
Iowa	Site 3	Eastern Fox Squirrel	15	0.99	0.99	0.2	0.262626	0.918916
Iowa	Site 3	Eastern Fox Squirrel	15	0.99	0.99	0.01	0.272727	0.336072
Iowa	Site 3	Eastern Fox Squirrel	15	0.99	0.99	0.05	0.272727	0.482845
Iowa	Site 3	Eastern Fox Squirrel	15	0.99	0.99	0.1	0.272727	0.675575
Iowa	Site 3	Eastern Fox Squirrel	15	0.99	0.99	0.2	0.272727	0.922674
Iowa	Site 3	Eastern Fox Squirrel	15	0.99	0.99	0.01	0.282828	0.347398
Iowa	Site 3	Eastern Fox Squirrel	15	0.99	0.99	0.05	0.282828	0.495427
Iowa	Site 3	Eastern Fox Squirrel	15	0.99	0.99	0.1	0.282828	0.686512
Iowa	Site 3	Eastern Fox Squirrel	15	0.99	0.99	0.2	0.282828	0.926191
Iowa	Site 3	Eastern Fox Squirrel	15	0.99	0.99	0.01	0.292929	0.358652
Iowa	Site 3	Eastern Fox Squirrel	15	0.99	0.99	0.05	0.292929	0.507745
Iowa	Site 3	Eastern Fox Squirrel	15	0.99	0.99	0.1	0.292929	0.697018
Iowa	Site 3	Eastern Fox Squirrel	15	0.99	0.99	0.2	0.292929	0.92949
Iowa	Site 3	Eastern Fox Squirrel	15	0.99	0.99	0.01	0.30303	0.369834
Iowa	Site 3	Eastern Fox Squirrel	15	0.99	0.99	0.05	0.30303	0.519808
Iowa	Site 3	Eastern Fox Squirrel	15	0.99	0.99	0.1	0.30303	0.707118
Iowa	Site 3	Eastern Fox Squirrel	15	0.99	0.99	0.2	0.30303	0.93259
Iowa	Site 3	Eastern Fox Squirrel	15	0.99	0.99	0.01	0.313131	0.380945
Iowa	Site 3	Eastern Fox Squirrel	15	0.99	0.99	0.05	0.313131	0.531623
Iowa	Site 3	Eastern Fox Squirrel	15	0.99	0.99	0.1	0.313131	0.716835
Iowa	Site 3	Eastern Fox Squirrel	15	0.99	0.99	0.2	0.313131	0.935508
Iowa	Site 3	Eastern Fox Squirrel	15	0.99	0.99	0.01	0.323232	0.391985
Iowa	Site 3	Eastern Fox Squirrel	15	0.99	0.99	0.05	0.323232	0.543198
Iowa	Site 3	Eastern Fox Squirrel	15	0.99	0.99	0.1	0.323232	0.726191
Iowa	Site 3	Eastern Fox Squirrel	15	0.99	0.99	0.2	0.323232	0.938261
Iowa	Site 3	Eastern Fox Squirrel	15	0.99	0.99	0.01	0.333333	0.402955
Iowa	Site 3	Eastern Fox Squirrel	15	0.99	0.99	0.05	0.333333	0.554541
Iowa	Site 3	Eastern Fox Squirrel	15	0.99	0.99	0.1	0.333333	0.735204
Iowa	Site 3	Eastern Fox Squirrel	15	0.99	0.99	0.2	0.333333	0.940862
Iowa	Site 3	Eastern Fox Squirrel	15	0.99	0.99	0.01	0.343434	0.413856
Iowa	Site 3	Eastern Fox Squirrel	15	0.99	0.99	0.05	0.343434	0.565657
Iowa	Site 3	Eastern Fox Squirrel	15	0.99	0.99	0.1	0.343434	0.743895
Iowa	Site 3	Eastern Fox Squirrel	15	0.99	0.99	0.2	0.343434	0.943324
Iowa	Site 3	Eastern Fox Squirrel	15	0.99	0.99	0.01	0.353535	0.424689
Iowa	Site 3	Eastern Fox Squirrel	15	0.99	0.99	0.05	0.353535	0.576555
Iowa	Site 3	Eastern Fox Squirrel	15	0.99	0.99	0.1	0.353535	0.752279
Iowa	Site 3	Eastern Fox Squirrel	15	0.99	0.99	0.2	0.353535	0.945656
Iowa	Site 3	Eastern Fox Squirrel	15	0.99	0.99	0.01	0.363636	0.435453
Iowa	Site 3	Eastern Fox Squirrel	15	0.99	0.99	0.05	0.363636	0.58724
Iowa	Site 3	Eastern Fox Squirrel	15	0.99	0.99	0.1	0.363636	0.760372
Iowa	Site 3	Eastern Fox Squirrel	15	0.99	0.99	0.2	0.363636	0.947869
Iowa	Site 3	Eastern Fox Squirrel	15	0.99	0.99	0.01	0.373737	0.44615
Iowa	Site 3	Eastern Fox Squirrel	15	0.99	0.99	0.05	0.373737	0.597718
Iowa	Site 3	Eastern Fox Squirrel	15	0.99	0.99	0.1	0.373737	0.76819
Iowa	Site 3	Eastern Fox Squirrel	15	0.99	0.99	0.2	0.373737	0.949973
Iowa	Site 3	Eastern Fox Squirrel	15	0.99	0.99	0.01	0.383838	0.456781
Iowa	Site 3	Eastern Fox Squirrel	15	0.99	0.99	0.05	0.383838	0.607996
Iowa	Site 3	Eastern Fox Squirrel	15	0.99	0.99	0.1	0.383838	0.775747
Iowa	Site 3	Eastern Fox Squirrel	15	0.99	0.99	0.2	0.383838	0.951974
Iowa	Site 3	Eastern Fox Squirrel	15	0.99	0.99	0.01	0.393939	0.467346
Iowa	Site 3	Eastern Fox Squirrel	15	0.99	0.99	0.05	0.393939	0.618078
Iowa	Site 3	Eastern Fox Squirrel	15	0.99	0.99	0.1	0.393939	0.783054
Iowa	Site 3	Eastern Fox Squirrel	15	0.99	0.99	0.2	0.393939	0.95388
Iowa	Site 3	Eastern Fox Squirrel	15	0.99	0.99	0.01	0.40404	0.477845
Iowa	Site 3	Eastern Fox Squirrel	15	0.99	0.99	0.05	0.40404	0.627971
Iowa	Site 3	Eastern Fox Squirrel	15	0.99	0.99	0.1	0.40404	0.790125
Iowa	Site 3	Eastern Fox Squirrel	15	0.99	0.99	0.2	0.40404	0.955698
Iowa	Site 3	Eastern Fox Squirrel	15	0.99	0.99	0.01	0.414141	0.488279
Iowa	Site 3	Eastern Fox Squirrel	15	0.99	0.99	0.05	0.414141	0.637681
Iowa	Site 3	Eastern Fox Squirrel	15	0.99	0.99	0.1	0.414141	0.79697
Iowa	Site 3	Eastern Fox Squirrel	15	0.99	0.99	0.2	0.414141	0.957434
Iowa	Site 3	Eastern Fox Squirrel	15	0.99	0.99	0.01	0.424242	0.49865
Iowa	Site 3	Eastern Fox Squirrel	15	0.99	0.99	0.05	0.424242	0.647211
Iowa	Site 3	Eastern Fox Squirrel	15	0.99	0.99	0.1	0.424242	0.803601
Iowa	Site 3	Eastern Fox Squirrel	15	0.99	0.99	0.2	0.424242	0.959093
Iowa	Site 3	Eastern Fox Squirrel	15	0.99	0.99	0.01	0.434343	0.508956
Iowa	Site 3	Eastern Fox Squirrel	15	0.99	0.99	0.05	0.434343	0.656567
Iowa	Site 3	Eastern Fox Squirrel	15	0.99	0.99	0.1	0.434343	0.810027
Iowa	Site 3	Eastern Fox Squirrel	15	0.99	0.99	0.2	0.434343	0.960681
Iowa	Site 3	Eastern Fox Squirrel	15	0.99	0.99	0.01	0.444444	0.5192
Iowa	Site 3	Eastern Fox Squirrel	15	0.99	0.99	0.05	0.444444	0.665753
Iowa	Site 3	Eastern Fox Squirrel	15	0.99	0.99	0.1	0.444444	0.816257
Iowa	Site 3	Eastern Fox Squirrel	15	0.99	0.99	0.2	0.444444	0.962201
Iowa	Site 3	Eastern Fox Squirrel	15	0.99	0.99	0.01	0.454545	0.529381
Iowa	Site 3	Eastern Fox Squirrel	15	0.99	0.99	0.05	0.454545	0.674775
Iowa	Site 3	Eastern Fox Squirrel	15	0.99	0.99	0.1	0.454545	0.822301
Iowa	Site 3	Eastern Fox Squirrel	15	0.99	0.99	0.2	0.454545	0.963658
Iowa	Site 3	Eastern Fox Squirrel	15	0.99	0.99	0.01	0.464646	0.5395
Iowa	Site 3	Eastern Fox Squirrel	15	0.99	0.99	0.05	0.464646	0.683636
Iowa	Site 3	Eastern Fox Squirrel	15	0.99	0.99	0.1	0.464646	0.828166
Iowa	Site 3	Eastern Fox Squirrel	15	0.99	0.99	0.2	0.464646	0.965056
Iowa	Site 3	Eastern Fox Squirrel	15	0.99	0.99	0.01	0.474747	0.549558
Iowa	Site 3	Eastern Fox Squirrel	15	0.99	0.99	0.05	0.474747	0.692341
Iowa	Site 3	Eastern Fox Squirrel	15	0.99	0.99	0.1	0.474747	0.833861
Iowa	Site 3	Eastern Fox Squirrel	15	0.99	0.99	0.2	0.474747	0.966398
Iowa	Site 3	Eastern Fox Squirrel	15	0.99	0.99	0.01	0.484848	0.559555
Iowa	Site 3	Eastern Fox Squirrel	15	0.99	0.99	0.05	0.484848	0.700894
Iowa	Site 3	Eastern Fox Squirrel	15	0.99	0.99	0.1	0.484848	0.839392
Iowa	Site 3	Eastern Fox Squirrel	15	0.99	0.99	0.2	0.484848	0.967687
Iowa	Site 3	Eastern Fox Squirrel	15	0.99	0.99	0.01	0.494949	0.569492
Iowa	Site 3	Eastern Fox Squirrel	15	0.99	0.99	0.05	0.494949	0.709298
Iowa	Site 3	Eastern Fox Squirrel	15	0.99	0.99	0.1	0.494949	0.844767
Iowa	Site 3	Eastern Fox Squirrel	15	0.99	0.99	0.2	0.494949	0.968928
Iowa	Site 3	Eastern Fox Squirrel	15	0.99	0.99	0.01	0.505051	0.579369
Iowa	Site 3	Eastern Fox Squirrel	15	0.99	0.99	0.05	0.505051	0.717559
Iowa	Site 3	Eastern Fox Squirrel	15	0.99	0.99	0.1	0.505051	0.849992
Iowa	Site 3	Eastern Fox Squirrel	15	0.99	0.99	0.2	0.505051	0.970121
Iowa	Site 3	Eastern Fox Squirrel	15	0.99	0.99	0.01	0.515152	0.589187
Iowa	Site 3	Eastern Fox Squirrel	15	0.99	0.99	0.05	0.515152	0.725679
Iowa	Site 3	Eastern Fox Squirrel	15	0.99	0.99	0.1	0.515152	0.855074
Iowa	Site 3	Eastern Fox Squirrel	15	0.99	0.99	0.2	0.515152	0.971271
Iowa	Site 3	Eastern Fox Squirrel	15	0.99	0.99	0.01	0.525253	0.598946
Iowa	Site 3	Eastern Fox Squirrel	15	0.99	0.99	0.05	0.525253	0.733661
Iowa	Site 3	Eastern Fox Squirrel	15	0.99	0.99	0.1	0.525253	0.860017
Iowa	Site 3	Eastern Fox Squirrel	15	0.99	0.99	0.2	0.525253	0.972379
Iowa	Site 3	Eastern Fox Squirrel	15	0.99	0.99	0.01	0.535354	0.608647
Iowa	Site 3	Eastern Fox Squirrel	15	0.99	0.99	0.05	0.535354	0.74151
Iowa	Site 3	Eastern Fox Squirrel	15	0.99	0.99	0.1	0.535354	0.864829
Iowa	Site 3	Eastern Fox Squirrel	15	0.99	0.99	0.2	0.535354	0.973448
Iowa	Site 3	Eastern Fox Squirrel	15	0.99	0.99	0.01	0.545455	0.618291
Iowa	Site 3	Eastern Fox Squirrel	15	0.99	0.99	0.05	0.545455	0.749229
Iowa	Site 3	Eastern Fox Squirrel	15	0.99	0.99	0.1	0.545455	0.869513
Iowa	Site 3	Eastern Fox Squirrel	15	0.99	0.99	0.2	0.545455	0.974479
Iowa	Site 3	Eastern Fox Squirrel	15	0.99	0.99	0.01	0.555556	0.627878
Iowa	Site 3	Eastern Fox Squirrel	15	0.99	0.99	0.05	0.555556	0.75682
Iowa	Site 3	Eastern Fox Squirrel	15	0.99	0.99	0.1	0.555556	0.874075
Iowa	Site 3	Eastern Fox Squirrel	15	0.99	0.99	0.2	0.555556	0.975475
Iowa	Site 3	Eastern Fox Squirrel	15	0.99	0.99	0.01	0.565657	0.637408
Iowa	Site 3	Eastern Fox Squirrel	15	0.99	0.99	0.05	0.565657	0.764288
Iowa	Site 3	Eastern Fox Squirrel	15	0.99	0.99	0.1	0.565657	0.87852
Iowa	Site 3	Eastern Fox Squirrel	15	0.99	0.99	0.2	0.565657	0.976437
Iowa	Site 3	Eastern Fox Squirrel	15	0.99	0.99	0.01	0.575758	0.646882
Iowa	Site 3	Eastern Fox Squirrel	15	0.99	0.99	0.05	0.575758	0.771635
Iowa	Site 3	Eastern Fox Squirrel	15	0.99	0.99	0.1	0.575758	0.882852
Iowa	Site 3	Eastern Fox Squirrel	15	0.99	0.99	0.2	0.575758	0.977367
Iowa	Site 3	Eastern Fox Squirrel	15	0.99	0.99	0.01	0.585859	0.6563
Iowa	Site 3	Eastern Fox Squirrel	15	0.99	0.99	0.05	0.585859	0.778863
Iowa	Site 3	Eastern Fox Squirrel	15	0.99	0.99	0.1	0.585859	0.887075
Iowa	Site 3	Eastern Fox Squirrel	15	0.99	0.99	0.2	0.585859	0.978267
Iowa	Site 3	Eastern Fox Squirrel	15	0.99	0.99	0.01	0.59596	0.665664
Iowa	Site 3	Eastern Fox Squirrel	15	0.99	0.99	0.05	0.59596	0.785976
Iowa	Site 3	Eastern Fox Squirrel	15	0.99	0.99	0.1	0.59596	0.891194
Iowa	Site 3	Eastern Fox Squirrel	15	0.99	0.99	0.2	0.59596	0.979138
Iowa	Site 3	Eastern Fox Squirrel	15	0.99	0.99	0.01	0.606061	0.674973
Iowa	Site 3	Eastern Fox Squirrel	15	0.99	0.99	0.05	0.606061	0.792977
Iowa	Site 3	Eastern Fox Squirrel	15	0.99	0.99	0.1	0.606061	0.895212
Iowa	Site 3	Eastern Fox Squirrel	15	0.99	0.99	0.2	0.606061	0.979981
Iowa	Site 3	Eastern Fox Squirrel	15	0.99	0.99	0.01	0.616162	0.684227
Iowa	Site 3	Eastern Fox Squirrel	15	0.99	0.99	0.05	0.616162	0.799868
Iowa	Site 3	Eastern Fox Squirrel	15	0.99	0.99	0.1	0.616162	0.899133
Iowa	Site 3	Eastern Fox Squirrel	15	0.99	0.99	0.2	0.616162	0.980798
Iowa	Site 3	Eastern Fox Squirrel	15	0.99	0.99	0.01	0.626263	0.693428
Iowa	Site 3	Eastern Fox Squirrel	15	0.99	0.99	0.05	0.626263	0.806652
Iowa	Site 3	Eastern Fox Squirrel	15	0.99	0.99	0.1	0.626263	0.90296
Iowa	Site 3	Eastern Fox Squirrel	15	0.99	0.99	0.2	0.626263	0.98159
Iowa	Site 3	Eastern Fox Squirrel	15	0.99	0.99	0.01	0.636364	0.702576
Iowa	Site 3	Eastern Fox Squirrel	15	0.99	0.99	0.05	0.636364	0.813331
Iowa	Site 3	Eastern Fox Squirrel	15	0.99	0.99	0.1	0.636364	0.906697
Iowa	Site 3	Eastern Fox Squirrel	15	0.99	0.99	0.2	0.636364	0.982358
Iowa	Site 3	Eastern Fox Squirrel	15	0.99	0.99	0.01	0.646465	0.711671
Iowa	Site 3	Eastern Fox Squirrel	15	0.99	0.99	0.05	0.646465	0.819907
Iowa	Site 3	Eastern Fox Squirrel	15	0.99	0.99	0.1	0.646465	0.910346
Iowa	Site 3	Eastern Fox Squirrel	15	0.99	0.99	0.2	0.646465	0.983104
Iowa	Site 3	Eastern Fox Squirrel	15	0.99	0.99	0.01	0.656566	0.720714
Iowa	Site 3	Eastern Fox Squirrel	15	0.99	0.99	0.05	0.656566	0.826383
Iowa	Site 3	Eastern Fox Squirrel	15	0.99	0.99	0.1	0.656566	0.913912
Iowa	Site 3	Eastern Fox Squirrel	15	0.99	0.99	0.2	0.656566	0.983827
Iowa	Site 3	Eastern Fox Squirrel	15	0.99	0.99	0.01	0.666667	0.729705
Iowa	Site 3	Eastern Fox Squirrel	15	0.99	0.99	0.05	0.666667	0.832762
Iowa	Site 3	Eastern Fox Squirrel	15	0.99	0.99	0.1	0.666667	0.917396
Iowa	Site 3	Eastern Fox Squirrel	15	0.99	0.99	0.2	0.666667	0.984529
Iowa	Site 3	Eastern Fox Squirrel	15	0.99	0.99	0.01	0.676768	0.738645
Iowa	Site 3	Eastern Fox Squirrel	15	0.99	0.99	0.05	0.676768	0.839045
Iowa	Site 3	Eastern Fox Squirrel	15	0.99	0.99	0.1	0.676768	0.920802
Iowa	Site 3	Eastern Fox Squirrel	15	0.99	0.99	0.2	0.676768	0.985212
Iowa	Site 3	Eastern Fox Squirrel	15	0.99	0.99	0.01	0.686869	0.747533
Iowa	Site 3	Eastern Fox Squirrel	15	0.99	0.99	0.05	0.686869	0.845234
Iowa	Site 3	Eastern Fox Squirrel	15	0.99	0.99	0.1	0.686869	0.924132
Iowa	Site 3	Eastern Fox Squirrel	15	0.99	0.99	0.2	0.686869	0.985875
Iowa	Site 3	Eastern Fox Squirrel	15	0.99	0.99	0.01	0.69697	0.756372
Iowa	Site 3	Eastern Fox Squirrel	15	0.99	0.99	0.05	0.69697	0.851333
Iowa	Site 3	Eastern Fox Squirrel	15	0.99	0.99	0.1	0.69697	0.927388
Iowa	Site 3	Eastern Fox Squirrel	15	0.99	0.99	0.2	0.69697	0.98652
Iowa	Site 3	Eastern Fox Squirrel	15	0.99	0.99	0.01	0.707071	0.76516
Iowa	Site 3	Eastern Fox Squirrel	15	0.99	0.99	0.05	0.707071	0.857341
Iowa	Site 3	Eastern Fox Squirrel	15	0.99	0.99	0.1	0.707071	0.930574
Iowa	Site 3	Eastern Fox Squirrel	15	0.99	0.99	0.2	0.707071	0.987147
Iowa	Site 3	Eastern Fox Squirrel	15	0.99	0.99	0.01	0.717172	0.773898
Iowa	Site 3	Eastern Fox Squirrel	15	0.99	0.99	0.05	0.717172	0.863263
Iowa	Site 3	Eastern Fox Squirrel	15	0.99	0.99	0.1	0.717172	0.933691
Iowa	Site 3	Eastern Fox Squirrel	15	0.99	0.99	0.2	0.717172	0.987758
Iowa	Site 3	Eastern Fox Squirrel	15	0.99	0.99	0.01	0.727273	0.782587
Iowa	Site 3	Eastern Fox Squirrel	15	0.99	0.99	0.05	0.727273	0.869099
Iowa	Site 3	Eastern Fox Squirrel	15	0.99	0.99	0.1	0.727273	0.936741
Iowa	Site 3	Eastern Fox Squirrel	15	0.99	0.99	0.2	0.727273	0.988352
Iowa	Site 3	Eastern Fox Squirrel	15	0.99	0.99	0.01	0.737374	0.791228
Iowa	Site 3	Eastern Fox Squirrel	15	0.99	0.99	0.05	0.737374	0.874851
Iowa	Site 3	Eastern Fox Squirrel	15	0.99	0.99	0.1	0.737374	0.939727
Iowa	Site 3	Eastern Fox Squirrel	15	0.99	0.99	0.2	0.737374	0.988931
Iowa	Site 3	Eastern Fox Squirrel	15	0.99	0.99	0.01	0.747475	0.79982
Iowa	Site 3	Eastern Fox Squirrel	15	0.99	0.99	0.05	0.747475	0.880521
Iowa	Site 3	Eastern Fox Squirrel	15	0.99	0.99	0.1	0.747475	0.94265
Iowa	Site 3	Eastern Fox Squirrel	15	0.99	0.99	0.2	0.747475	0.989494
Iowa	Site 3	Eastern Fox Squirrel	15	0.99	0.99	0.01	0.757576	0.808364
Iowa	Site 3	Eastern Fox Squirrel	15	0.99	0.99	0.05	0.757576	0.886111
Iowa	Site 3	Eastern Fox Squirrel	15	0.99	0.99	0.1	0.757576	0.945513
Iowa	Site 3	Eastern Fox Squirrel	15	0.99	0.99	0.2	0.757576	0.990043
Iowa	Site 3	Eastern Fox Squirrel	15	0.99	0.99	0.01	0.767677	0.81686
Iowa	Site 3	Eastern Fox Squirrel	15	0.99	0.99	0.05	0.767677	0.891622
Iowa	Site 3	Eastern Fox Squirrel	15	0.99	0.99	0.1	0.767677	0.948318
Iowa	Site 3	Eastern Fox Squirrel	15	0.99	0.99	0.2	0.767677	0.990579
Iowa	Site 3	Eastern Fox Squirrel	15	0.99	0.99	0.01	0.777778	0.82531
Iowa	Site 3	Eastern Fox Squirrel	15	0.99	0.99	0.05	0.777778	0.897057
Iowa	Site 3	Eastern Fox Squirrel	15	0.99	0.99	0.1	0.777778	0.951065
Iowa	Site 3	Eastern Fox Squirrel	15	0.99	0.99	0.2	0.777778	0.991101
Iowa	Site 3	Eastern Fox Squirrel	15	0.99	0.99	0.01	0.787879	0.833712
Iowa	Site 3	Eastern Fox Squirrel	15	0.99	0.99	0.05	0.787879	0.902417
Iowa	Site 3	Eastern Fox Squirrel	15	0.99	0.99	0.1	0.787879	0.953758
Iowa	Site 3	Eastern Fox Squirrel	15	0.99	0.99	0.2	0.787879	0.99161
Iowa	Site 3	Eastern Fox Squirrel	15	0.99	0.99	0.01	0.79798	0.842068
Iowa	Site 3	Eastern Fox Squirrel	15	0.99	0.99	0.05	0.79798	0.907702
Iowa	Site 3	Eastern Fox Squirrel	15	0.99	0.99	0.1	0.79798	0.956397
Iowa	Site 3	Eastern Fox Squirrel	15	0.99	0.99	0.2	0.79798	0.992107
Iowa	Site 3	Eastern Fox Squirrel	15	0.99	0.99	0.01	0.808081	0.850378
Iowa	Site 3	Eastern Fox Squirrel	15	0.99	0.99	0.05	0.808081	0.912916
Iowa	Site 3	Eastern Fox Squirrel	15	0.99	0.99	0.1	0.808081	0.958984
Iowa	Site 3	Eastern Fox Squirrel	15	0.99	0.99	0.2	0.808081	0.992591
Iowa	Site 3	Eastern Fox Squirrel	15	0.99	0.99	0.01	0.818182	0.858642
Iowa	Site 3	Eastern Fox Squirrel	15	0.99	0.99	0.05	0.818182	0.918059
Iowa	Site 3	Eastern Fox Squirrel	15	0.99	0.99	0.1	0.818182	0.961521
Iowa	Site 3	Eastern Fox Squirrel	15	0.99	0.99	0.2	0.818182	0.993065
Iowa	Site 3	Eastern Fox Squirrel	15	0.99	0.99	0.01	0.828283	0.866861
Iowa	Site 3	Eastern Fox Squirrel	15	0.99	0.99	0.05	0.828283	0.923132
Iowa	Site 3	Eastern Fox Squirrel	15	0.99	0.99	0.1	0.828283	0.964009
Iowa	Site 3	Eastern Fox Squirrel	15	0.99	0.99	0.2	0.828283	0.993527
Iowa	Site 3	Eastern Fox Squirrel	15	0.99	0.99	0.01	0.838384	0.875035
Iowa	Site 3	Eastern Fox Squirrel	15	0.99	0.99	0.05	0.838384	0.928138
Iowa	Site 3	Eastern Fox Squirrel	15	0.99	0.99	0.1	0.838384	0.96645
Iowa	Site 3	Eastern Fox Squirrel	15	0.99	0.99	0.2	0.838384	0.993978
Iowa	Site 3	Eastern Fox Squirrel	15	0.99	0.99	0.01	0.848485	0.883165
Iowa	Site 3	Eastern Fox Squirrel	15	0.99	0.99	0.05	0.848485	0.933077
Iowa	Site 3	Eastern Fox Squirrel	15	0.99	0.99	0.1	0.848485	0.968844
Iowa	Site 3	Eastern Fox Squirrel	15	0.99	0.99	0.2	0.848485	0.994419
Iowa	Site 3	Eastern Fox Squirrel	15	0.99	0.99	0.01	0.858586	0.89125
Iowa	Site 3	Eastern Fox Squirrel	15	0.99	0.99	0.05	0.858586	0.937951
Iowa	Site 3	Eastern Fox Squirrel	15	0.99	0.99	0.1	0.858586	0.971194
Iowa	Site 3	Eastern Fox Squirrel	15	0.99	0.99	0.2	0.858586	0.99485
Iowa	Site 3	Eastern Fox Squirrel	15	0.99	0.99	0.01	0.868687	0.899292
Iowa	Site 3	Eastern Fox Squirrel	15	0.99	0.99	0.05	0.868687	0.942761
Iowa	Site 3	Eastern Fox Squirrel	15	0.99	0.99	0.1	0.868687	0.9735
Iowa	Site 3	Eastern Fox Squirrel	15	0.99	0.99	0.2	0.868687	0.995272
Iowa	Site 3	Eastern Fox Squirrel	15	0.99	0.99	0.01	0.878788	0.90729
Iowa	Site 3	Eastern Fox Squirrel	15	0.99	0.99	0.05	0.878788	0.947508
Iowa	Site 3	Eastern Fox Squirrel	15	0.99	0.99	0.1	0.878788	0.975763
Iowa	Site 3	Eastern Fox Squirrel	15	0.99	0.99	0.2	0.878788	0.995684
Iowa	Site 3	Eastern Fox Squirrel	15	0.99	0.99	0.01	0.888889	0.915245
Iowa	Site 3	Eastern Fox Squirrel	15	0.99	0.99	0.05	0.888889	0.952194
Iowa	Site 3	Eastern Fox Squirrel	15	0.99	0.99	0.1	0.888889	0.977985
Iowa	Site 3	Eastern Fox Squirrel	15	0.99	0.99	0.2	0.888889	0.996087
Iowa	Site 3	Eastern Fox Squirrel	15	0.99	0.99	0.01	0.89899	0.923157
Iowa	Site 3	Eastern Fox Squirrel	15	0.99	0.99	0.05	0.89899	0.95682
Iowa	Site 3	Eastern Fox Squirrel	15	0.99	0.99	0.1	0.89899	0.980167
Iowa	Site 3	Eastern Fox Squirrel	15	0.99	0.99	0.2	0.89899	0.996481
Iowa	Site 3	Eastern Fox Squirrel	15	0.99	0.99	0.01	0.909091	0.931026
Iowa	Site 3	Eastern Fox Squirrel	15	0.99	0.99	0.05	0.909091	0.961386
Iowa	Site 3	Eastern Fox Squirrel	15	0.99	0.99	0.1	0.909091	0.98231
Iowa	Site 3	Eastern Fox Squirrel	15	0.99	0.99	0.2	0.909091	0.996867
Iowa	Site 3	Eastern Fox Squirrel	15	0.99	0.99	0.01	0.919192	0.938854
Iowa	Site 3	Eastern Fox Squirrel	15	0.99	0.99	0.05	0.919192	0.965895
Iowa	Site 3	Eastern Fox Squirrel	15	0.99	0.99	0.1	0.919192	0.984415
Iowa	Site 3	Eastern Fox Squirrel	15	0.99	0.99	0.2	0.919192	0.997245
Iowa	Site 3	Eastern Fox Squirrel	15	0.99	0.99	0.01	0.929293	0.94664
Iowa	Site 3	Eastern Fox Squirrel	15	0.99	0.99	0.05	0.929293	0.970346
Iowa	Site 3	Eastern Fox Squirrel	15	0.99	0.99	0.1	0.929293	0.986483
Iowa	Site 3	Eastern Fox Squirrel	15	0.99	0.99	0.2	0.929293	0.997614
Iowa	Site 3	Eastern Fox Squirrel	15	0.99	0.99	0.01	0.939394	0.954385
Iowa	Site 3	Eastern Fox Squirrel	15	0.99	0.99	0.05	0.939394	0.974742
Iowa	Site 3	Eastern Fox Squirrel	15	0.99	0.99	0.1	0.939394	0.988515
Iowa	Site 3	Eastern Fox Squirrel	15	0.99	0.99	0.2	0.939394	0.997977
Iowa	Site 3	Eastern Fox Squirrel	15	0.99	0.99	0.01	0.949495	0.962088
Iowa	Site 3	Eastern Fox Squirrel	15	0.99	0.99	0.05	0.949495	0.979083
Iowa	Site 3	Eastern Fox Squirrel	15	0.99	0.99	0.1	0.949495	0.990512
Iowa	Site 3	Eastern Fox Squirrel	15	0.99	0.99	0.2	0.949495	0.998331
Iowa	Site 3	Eastern Fox Squirrel	15	0.99	0.99	0.01	0.959596	0.969751
Iowa	Site 3	Eastern Fox Squirrel	15	0.99	0.99	0.05	0.959596	0.98337
Iowa	Site 3	Eastern Fox Squirrel	15	0.99	0.99	0.1	0.959596	0.992475
Iowa	Site 3	Eastern Fox Squirrel	15	0.99	0.99	0.2	0.959596	0.998678
Iowa	Site 3	Eastern Fox Squirrel	15	0.99	0.99	0.01	0.969697	0.977373
Iowa	Site 3	Eastern Fox Squirrel	15	0.99	0.99	0.05	0.969697	0.987604
Iowa	Site 3	Eastern Fox Squirrel	15	0.99	0.99	0.1	0.969697	0.994404
Iowa	Site 3	Eastern Fox Squirrel	15	0.99	0.99	0.2	0.969697	0.999019
Iowa	Site 3	Eastern Fox Squirrel	15	0.99	0.99	0.01	0.979798	0.984955
Iowa	Site 3	Eastern Fox Squirrel	15	0.99	0.99	0.05	0.979798	0.991787
Iowa	Site 3	Eastern Fox Squirrel	15	0.99	0.99	0.1	0.979798	0.996301
Iowa	Site 3	Eastern Fox Squirrel	15	0.99	0.99	0.2	0.979798	0.999352
Iowa	Site 3	Eastern Fox Squirrel	15	0.99	0.99	0.01	0.989899	0.992497
Iowa	Site 3	Eastern Fox Squirrel	15	0.99	0.99	0.05	0.989899	0.995918
Iowa	Site 3	Eastern Fox Squirrel	15	0.99	0.99	0.1	0.989899	0.998166
Iowa	Site 3	Eastern Fox Squirrel	15	0.99	0.99	0.2	0.989899	0.999679
Iowa	Site 3	Eastern Fox Squirrel	15	0.99	0.99	0.01	1	1
Iowa	Site 3	Eastern Fox Squirrel	15	0.99	0.99	0.05	1	1
[truncated: 34,802 more rows]
